# Supplementary material for: Elucidating the linagliptin and fibroblast activation protein binding mechanism through molecular dynamics and binding free energy analysis
Source: iScience. 2024 Nov 13;27(12):111368. doi: 10.1016/j.isci.2024.111368 (PMC11629334; doi:10.1016/j.isci.2024.111368)
Supplement: Table S14. For similarity score for the screening small molecules which related to Figure 6 [file mmc2.xlsx]

## Sheet: Sheet1
Name	SMILES	Similarity Score
Linagliptin	CC#CCN1C(N2CCC[C@H](C2)[NH3+])=NC3=C1C(N(C(N3C)=O)CC4=NC5=CC=CC=C5C(C)=N4)=O	1
ZINC000003820029	CC#CCN1C(=NC2=C1C(=O)N(CC1=NC3=CC=CC=C3C(C)=N1)C(=O)N2C)N1CCC[C@@H](N)C1	1
ZINC000059031486	CC#CCN1C(=NC2=C1C(=O)N(CC1=NC3=CC=CC=C3C(C)=N1)C(=O)N2C)N1CCC[C@H](N)C1	1
ZINC000299754576	CN1C2=C(N(CC3=NC4=CC=CC=C4C(C)=N3)C(=N2)N2CCC[C@@H](N)C2)C(=O)NC1=O	0.882
ZINC000299754517	CC#CCN1C(=NC2=C1C(=O)N(CC1=NC(C)=C3CCCCC3=N1)C(=O)N2C)N1CCC[C@H](N)C1	0.786
ZINC000299754593	CC#CCN1C(N[C@@H]2CCCNC2)=NC2=C1C(=O)N(CC1=NC(C)=C3CCCCC3=N1)C(=O)N2C	0.778
ZINC000230465113	CC#CCN1C(=NC2=C1C(=O)NC(=O)N2C)N1CCC[C@@H](N)C1	0.771
ZINC000299754509	CC#CCN1C(=NC2=C1C(=O)N(CC#CC)C(=O)N2C)N1CCC[C@@H](N)C1	0.764
ZINC000299754515	CC#CCN1C(=NC2=C1C(=O)N(CC1=NC(C)=C3CCCCC3=N1)C(=O)N2C)N(C)C	0.695
ZINC000034661403	CC#CCN1C(=NC2=C1C(=O)NC(=O)N2C)N1CCC[C@H](C1)NC(=O)OC(C)(C)C	0.694
ZINC000072190311	CC#CCN1C(Br)=NC2=C1C(=O)N(CC1=NC3=CC=CC=C3C(C)=N1)C(=O)N2C	0.693
ZINC000005147905	CCCCCN1CCN(CC1)C1=NC2=C(N1CC1=CC=CC=C1C)C(=O)NC(=O)N2C	0.642
ZINC000001127254	CN1C2=C(N(CC3=CC=CC=C3C)C(=N2)N2CCCCC2)C(=O)N(C)C1=O	0.64
ZINC000000352293	CC(C)N1C(=NC2=C1C(=O)N(C)C(=O)N2C)N1CCCCC1	0.64
ZINC000000390366	CCN1C(=NC2=C1C(=O)N(C)C(=O)N2C)N1CCCCC1	0.64
ZINC000012232582	CC(C)CN1C(=NC2=C1C(=O)N(C)C(=O)N2C)N1CCCCC1	0.638
ZINC000000351104	CCCN1C(=NC2=C1C(=O)N(C)C(=O)N2C)N1CCCCC1	0.638
ZINC000000789709	CC1CCN(CC1)C1=NC2=C(N1CC1=CC=CC=C1C)C(=O)N(C)C(=O)N2C	0.637
ZINC000000105220	CCN1C(=NC2=C1C(=O)N(C)C(=O)N2C)N1CCC(C)CC1	0.636
ZINC000009157063	CN1C2=C(N3CCN(C3=N2)C2=CC=C(C)C=C2C)C(=O)N(CCN2CCCCC2)C1=O	0.636
ZINC000096306421	CCCCCN1C(=NC2=C1C(=O)NC(=O)N2C)N1CCN(CCCC2=CC=CC=C2)CC1	0.635
ZINC000023115372	CCCN1C(=NC2=C1C(=O)N(C)C(=O)N2C)N1CCC(C)CC1	0.635
ZINC000012232585	CC(C)CN1C(=NC2=C1C(=O)N(C)C(=O)N2C)N1CCC[C@@H](C)C1	0.635
ZINC000000492465	CC(C)N1C(=NC2=C1C(=O)NC(=O)N2C)N1CCCCC1	0.634
ZINC000000180649	CCN1C(=NC2=C1C(=O)NC(=O)N2C)N1CCCCC1	0.634
ZINC000009714540	CCCCCN1CCN(CC1)C1=NC2=C(N1CC1=CC=CC3=CC=CC=C13)C(=O)NC(=O)N2C	0.634
ZINC000002716145	CCCCCN1C(NCCCOC)=NC2=C1C(=O)NC(=O)N2C	0.633
ZINC000005147882	CCCN1C(=NC2=C1C(=O)NC(=O)N2C)N1CCN(CCCC2=CC=CC=C2)CC1	0.633
ZINC000007424123	CC(C)CN1C(=NC2=C1C(=O)NC(=O)N2C)N1CCN(CCCC2=CC=CC=C2)CC1	0.633
ZINC000000180667	CC(C)CN1C(=NC2=C1C(=O)NC(=O)N2C)N1CCCCC1	0.633
ZINC000000041592	CCCN1C(=NC2=C1C(=O)NC(=O)N2C)N1CCCCC1	0.633
ZINC000009714279	CCCCCN1CCN(CC1)C1=NC2=C(N1CC1=CC(C)=CC=C1C)C(=O)NC(=O)N2C	0.633
ZINC000005147907	CC(C)CCN1CCN(CC1)C1=NC2=C(N1CC1=CC=CC=C1C)C(=O)NC(=O)N2C	0.632
ZINC000005147904	CCCCN1CCN(CC1)C1=NC2=C(N1CC1=CC=CC=C1C)C(=O)NC(=O)N2C	0.632
ZINC000000079432	CCCN1C(=NC2=C1C(=O)N(C)C(=O)N2C)N1CCC(CC1)C(N)=O	0.632
ZINC000096306424	CCCCCCN1C(=NC2=C1C(=O)NC(=O)N2C)N1CCN(CCCC2=CC=CC=C2)CC1	0.632
ZINC000009714505	CCCCCN1CCN(CC1)C1=NC2=C(N1CCCC1=CC=CC=C1)C(=O)NC(=O)N2C	0.632
ZINC000005147931	CCCCCN1CCN(CC1)C1=NC2=C(N1CCC1=CC=CC=C1)C(=O)NC(=O)N2C	0.632
ZINC000012377500	CCCCCCN1C(=NC2=C1C(=O)N(C)C(=O)N2C)N1CCCCC1	0.631
ZINC000000523989	CC(C)CCN1C(=NC2=C1C(=O)N(C)C(=O)N2C)N1CCC(C)CC1	0.631
ZINC000017249267	CN1C2=C(N(CCCO)C(=N2)N2CCCCC2)C(=O)NC1=O	0.631
ZINC000000796276	CN1C2=C(N(CC3=CC=CC4=CC=CC=C34)C(=N2)N2CCCCC2)C(=O)NC1=O	0.631
ZINC000002426287	CN1C2=C(N(CC3=CC=CC4=CC=CC=C34)C(=N2)N2CCCCC2)C(=O)N(C)C1=O	0.631
ZINC000007425674	CCN1C(=NC2=C1C(=O)NC(=O)N2C)N1CCC[C@H](C)C1	0.631
ZINC000007425529	CCN1C(=NC2=C1C(=O)NC(=O)N2C)N1CCC(C)CC1	0.631
ZINC000007425676	CCN1C(=NC2=C1C(=O)NC(=O)N2C)N1CCC[C@@H](C)C1	0.631
ZINC000007425686	CC(C)N1C(=NC2=C1C(=O)NC(=O)N2C)N1CCC[C@H](C)C1	0.631
ZINC000007425684	CC(C)N1C(=NC2=C1C(=O)NC(=O)N2C)N1CCC[C@@H](C)C1	0.631
ZINC000007425600	CC(C)N1C(=NC2=C1C(=O)NC(=O)N2C)N1CCC(C)CC1	0.631
ZINC000002405031	CCN1C(=NC2=C1C(=O)N(C)C(=O)N2C)N1CCC(CC2=CC=CC=C2)CC1	0.63
ZINC000004038381	CCN1C(=NC2=C1C(=O)NC(=O)N2C)N1CCC(CC2=CC=CC=C2)CC1	0.63
ZINC000010233798	CN1C2=C(N3CCN(C3=N2)C2=CC(C)=CC=C2C)C(=O)N(CCN2CCCCC2)C1=O	0.63
ZINC000008744097	CC(C)CCN1C(=NC2=C1C(=O)NC(=O)N2C)N1CCN(CCCC2=CC=CC=C2)CC1	0.63
ZINC000096306420	CCCCCN1C(=NC2=C1C(=O)NC(=O)N2C)N1CCN(CCC2=CC=CC=C2)CC1	0.63
ZINC000004316423	CCCCN1C(=NC2=C1C(=O)NC(=O)N2C)N1CCN(CCCC2=CC=CC=C2)CC1	0.63
ZINC000012437146	CCCCCN1C(=NC2=C1C(=O)NC(=O)N2C)N1CCCCC1	0.629
ZINC000007425695	CC(C)CN1C(=NC2=C1C(=O)NC(=O)N2C)N1CCC[C@H](C)C1	0.629
ZINC000000192132	CC(C)CCN1C(=NC2=C1C(=O)NC(=O)N2C)N1CCCCC1	0.629
ZINC000007425681	CCCN1C(=NC2=C1C(=O)NC(=O)N2C)N1CCC[C@@H](C)C1	0.629
ZINC000007425532	CC(C)CN1C(=NC2=C1C(=O)NC(=O)N2C)N1CCC(C)CC1	0.629
ZINC000002029971	CCCCN1C(=NC2=C1C(=O)NC(=O)N2C)N1CCCCC1	0.629
ZINC000007425678	CCCN1C(=NC2=C1C(=O)NC(=O)N2C)N1CCC[C@H](C)C1	0.629
ZINC000007425531	CCCN1C(=NC2=C1C(=O)NC(=O)N2C)N1CCC(C)CC1	0.629
ZINC000007425693	CC(C)CN1C(=NC2=C1C(=O)NC(=O)N2C)N1CCC[C@@H](C)C1	0.629
ZINC000000626093	CN1C2=C(N(CCC3=CC=CC=C3)C(=N2)N2CCCCC2)C(=O)N(C)C1=O	0.629
ZINC000000822331	CN1C2=C(N(CCC3=CC=CC=C3)C(=N2)N2CCCCC2)C(=O)NC1=O	0.629
ZINC000004316394	CCN1C(=NC2=C1C(=O)NC(=O)N2C)N1CCN(CCCC2=CC=CC=C2)CC1	0.629
ZINC000000842294	CN1C2=C(N(CCCC3=CC=CC=C3)C(=N2)N2CCCCC2)C(=O)NC1=O	0.629
ZINC000000629204	CN1C2=C(N(CCCC3=CC=CC=C3)C(=N2)N2CCCCC2)C(=O)N(C)C1=O	0.629
ZINC000005460740	CC(C)CN1C(=NC2=C1C(=O)NC(=O)N2C)N1CCC(CC2=CC=CC=C2)CC1	0.629
ZINC000001846119	CCCCCN1C(=NC2=C1C(=O)N(C)C(=O)N2C)N1CCC(CC1)C(N)=O	0.628
ZINC000008658327	CC(C)CCN1C(=NC2=C1C(=O)N(C)C(=O)N2C)N1CCC(CC1)C(N)=O	0.628
ZINC000005147900	CCCCCN1CCN(CC1)C1=NC2=C(N1CC1=CC=CC=C1)C(=O)NC(=O)N2C	0.628
ZINC000000390142	CN1C2=C(N(CCC(O)O)C(=N2)N2CCCCC2)C(=O)NC1=O	0.628
ZINC000007425585	CC1CCN(CC1)C1=NC2=C(N1CC1=CC=CC3=CC=CC=C13)C(=O)NC(=O)N2C	0.628
ZINC000000726747	CN1C2=C(N(CCN3CCCCC3)C(=N2)N2CCCCC2)C(=O)NC1=O	0.627
ZINC000004336895	CC[C@H](CNCCO)NC1=NC2=C(N1CC1=CC=CC=C1)C(=O)N(C)C(=O)N2C	0.627
ZINC000004336894	CC[C@@H](CNCCO)NC1=NC2=C(N1CC1=CC=CC=C1)C(=O)N(C)C(=O)N2C	0.627
ZINC000009157006	CN1C2=C(N3CCN(C3=N2)C2=C(C)C(C)=CC=C2)C(=O)N(CCN2CCCCC2)C1=O	0.627
ZINC000101461951	CCCCCCCCCN1C(NCCCOC)=NC2=C1C(=O)NC(=O)N2C	0.626
ZINC000101461948	CCCCCCCCN1C(NCCCOC)=NC2=C1C(=O)NC(=O)N2C	0.626
ZINC000009291325	CC(C)CCN1CCN(CC1)C1=NC2=C(N1CCCC1=CC=CC=C1)C(=O)NC(=O)N2C	0.626
ZINC000005147933	CC(C)CCN1CCN(CC1)C1=NC2=C(N1CCC1=CC=CC=C1)C(=O)NC(=O)N2C	0.626
ZINC000005147930	CCCCN1CCN(CC1)C1=NC2=C(N1CCC1=CC=CC=C1)C(=O)NC(=O)N2C	0.626
ZINC000096306423	CCCCCCN1C(=NC2=C1C(=O)NC(=O)N2C)N1CCN(CCC2=CC=CC=C2)CC1	0.626
ZINC000004316543	CCCCN1CCN(CC1)C1=NC2=C(N1CCCC1=CC=CC=C1)C(=O)NC(=O)N2C	0.626
ZINC000009714519	CN1C2=C(N(CCCC3=CC=CC=C3)C(=N2)N2CCN(CCCC3=CC=CC=C3)CC2)C(=O)NC1=O	0.626
ZINC000004225951	CC(C)CCN1C(=NC2=C1C(=O)NC(=O)N2C)N1C[C@@H](C)C[C@H](C)C1	0.626
ZINC000000526410	CC(C)CCN1C(=NC2=C1C(=O)NC(=O)N2C)N1CCC(C)CC1	0.626
ZINC000007425688	CCCCN1C(=NC2=C1C(=O)NC(=O)N2C)N1CCC[C@H](C)C1	0.626
ZINC000000523765	CC(C)CCN1C(=NC2=C1C(=O)NC(=O)N2C)N1CCC[C@@H](C)C1	0.626
ZINC000007425690	CCCCN1C(=NC2=C1C(=O)NC(=O)N2C)N1CCC[C@@H](C)C1	0.626
ZINC000012232575	COCCCNC1=NC2=C(N1CC(C)C)C(=O)N(C)C(=O)N2C	0.626
ZINC000004225952	CC(C)CCN1C(=NC2=C1C(=O)NC(=O)N2C)N1C[C@H](C)C[C@@H](C)C1	0.626
ZINC000007425602	CCCCN1C(=NC2=C1C(=O)NC(=O)N2C)N1CCC(C)CC1	0.626
ZINC000012647605	CCCCCN1C(=NC2=C1C(=O)NC(=O)N2C)N1CCC[C@@H](C)C1	0.626
ZINC000001852820	CCCCCN1C(=NC2=C1C(=O)NC(=O)N2C)N1C[C@H](C)C[C@@H](C)C1	0.626
ZINC000001852816	CCCCCN1C(=NC2=C1C(=O)NC(=O)N2C)N1C[C@@H](C)C[C@H](C)C1	0.626
ZINC000012647608	CCCCCN1C(=NC2=C1C(=O)NC(=O)N2C)N1CCC[C@H](C)C1	0.626
ZINC000012438103	CCCCCN1C(=NC2=C1C(=O)NC(=O)N2C)N1C[C@@H](C)C[C@@H](C)C1	0.626
ZINC000005026553	CC1CCN(CC1)C1=NC2=C(N1CCCC1=CC=CC=C1)C(=O)N(C)C(=O)N2C	0.626
ZINC000000623393	CN1C2=C(N(CC3=CC=CC=C3)C(=N2)N2CCCCC2)C(=O)N(C)C1=O	0.626
ZINC000000975388	CCN1C(=NC2=C1C(=O)N(CC1=CC=CC=C1)C(=O)N2C)N1CCCCC1	0.626
ZINC000007425590	CC1CCN(CC1)C1=NC2=C(N1CCC1=CC=CC=C1)C(=O)NC(=O)N2C	0.626
ZINC000000808414	C[C@@H]1CCCN(C1)C1=NC2=C(N1CCCC1=CC=CC=C1)C(=O)NC(=O)N2C	0.626
ZINC000000808413	C[C@H]1CCCN(C1)C1=NC2=C(N1CCCC1=CC=CC=C1)C(=O)NC(=O)N2C	0.626
ZINC000000808411	CC1CCN(CC1)C1=NC2=C(N1CCCC1=CC=CC=C1)C(=O)NC(=O)N2C	0.626
ZINC000001261874	C[C@H]1C[C@H](C)CN(C1)C1=NC2=C(N1CCCC1=CC=CC=C1)C(=O)NC(=O)N2C	0.626
ZINC000001261873	C[C@@H]1C[C@@H](C)CN(C1)C1=NC2=C(N1CCCC1=CC=CC=C1)C(=O)NC(=O)N2C	0.626
ZINC000023115418	CC(C)N1C(=NC2=C1C(=O)N(CC1=CC=CC=C1)C(=O)N2C)N1CCCCC1	0.626
ZINC000012438106	C[C@H]1C[C@@H](C)CN(C1)C1=NC2=C(N1CCCC1=CC=CC=C1)C(=O)NC(=O)N2C	0.626
ZINC000001256412	CC(C)CCN1C(=NC2=C1C(=O)NC(=O)N2C)N1CCC(CC2=CC=CC=C2)CC1	0.626
ZINC000002594526	CCCCCN1C(=NC2=C1C(=O)NC(=O)N2C)N1CCC(CC2=CC=CC=C2)CC1	0.626
ZINC000101087095	CCCCCCCN1CCN(CC1)C1=NC2=C(N1CCCC1=CC=CC=C1)C(=O)N(C)C(=O)N2C	0.625
ZINC000008642848	CN1C2=C(N(CC3=CC=CC4=CC=CC=C34)C(=N2)N2CCC(CC2)C(N)=O)C(=O)N(C)C1=O	0.625
ZINC000005147916	CCCCCN1CCN(CC1)C1=NC2=C(N1CC1=CC=C(C)C=C1)C(=O)NC(=O)N2C	0.625
ZINC000005147906	CC(C)CN1CCN(CC1)C1=NC2=C(N1CC1=CC=CC=C1C)C(=O)NC(=O)N2C	0.625
ZINC000001831843	CCCCCCN1C(=NC2=C1C(=O)N(C)C(=O)N2C)N1CCC(CC1)C(N)=O	0.625
ZINC000004316542	CCCN1CCN(CC1)C1=NC2=C(N1CCCC1=CC=CC=C1)C(=O)NC(=O)N2C	0.624
ZINC000005147892	CC(C)CCN1C(=NC2=C1C(=O)NC(=O)N2C)N1CCN(CCC2=CC=CC=C2)CC1	0.624
ZINC000001824516	CCCCCN1C(=NC2=C1C(=O)N(C)C(=O)N2C)N1CCN(CC1)C1=CC=CC=C1	0.624
ZINC000012558979	CCCN1CCN(CC1)C1=NC2=C(N1CCCC1=CC=CC=C1)C(=O)N(C)C(=O)N2C	0.624
ZINC000004316419	CCCCN1C(=NC2=C1C(=O)NC(=O)N2C)N1CCN(CCC2=CC=CC=C2)CC1	0.624
ZINC000005147934	CC(C)CN1CCN(CC1)C1=NC2=C(N1CCCC1=CC=CC=C1)C(=O)NC(=O)N2C	0.624
ZINC000008926253	CN1C2=C(N(CC3=CC=CC=C3)C(=N2)N2CCCCC2)C(=O)N(CC2=CC=CC=C2)C1=O	0.624
ZINC000062720575	CCCCCN1C(=NC2=C1C(=O)N(C)C(=O)N2C)N1CCNCC1	0.624
ZINC000004336893	CC[C@H](CNCCO)NC1=NC2=C(N1C)C(=O)N(C)C(=O)N2C	0.624
ZINC000004336892	CC[C@@H](CNCCO)NC1=NC2=C(N1C)C(=O)N(C)C(=O)N2C	0.624
ZINC000036357716	CC(C)CN1CCN2C1=NC1=C2C(=O)N(CC(C)C)C(=O)N1C	0.624
ZINC000011693092	CC(C)CCN1CCN2C1=NC1=C2C(=O)N(C)C(=O)N1C	0.624
ZINC000040456293	CCCCN1CCN2C1=NC1=C2C(=O)N(C)C(=O)N1C	0.624
ZINC000009714541	CC(C)CCN1CCN(CC1)C1=NC2=C(N1CC1=CC=CC3=CC=CC=C13)C(=O)NC(=O)N2C	0.623
ZINC000000631638	CN1C2=C(N(CCCC3=CC=CC=C3)C(=N2)N2CCC(CC2)C(N)=O)C(=O)N(C)C1=O	0.623
ZINC000009291529	CCCCN1CCN(CC1)C1=NC2=C(N1CC1=CC=CC3=CC=CC=C13)C(=O)NC(=O)N2C	0.623
ZINC000000631637	CN1C2=C(N(CCCC3=CC=CC=C3)C(=N2)N2CCC(CC2)C(N)=O)C(=O)NC1=O	0.623
ZINC000001748986	CCCCCN1C(=NC2=C1C(=O)NC(=O)N2C)N1CCC(CC1)C(N)=O	0.623
ZINC000000631634	CC(C)CCN1C(=NC2=C1C(=O)NC(=O)N2C)N1CCC(CC1)C(N)=O	0.623
ZINC000012647918	CCCCCN1C(NCCCOCC)=NC2=C1C(=O)NC(=O)N2C	0.623
ZINC000009356341	CCCCCNC1=NC2=C(N1CC)C(=O)N(C)C(=O)N2C	0.623
ZINC000000110358	CN1C(=NC2=C1C(=O)N(C)C(=O)N2C)N1CCCCC1	0.623
ZINC000009714281	CC(C)CCN1CCN(CC1)C1=NC2=C(N1CC1=CC(C)=CC=C1C)C(=O)NC(=O)N2C	0.622
ZINC000005147920	CCCCN1CCN(CC1)C1=NC2=C(N1CC1=CC(C)=CC=C1C)C(=O)NC(=O)N2C	0.622
ZINC000000808452	C[C@@H]1CCCN(C1)C1=NC2=C(N1CC1=CC=CC=C1)C(=O)N(C)C(=O)N2C	0.622
ZINC000096306446	C[C@H]1C[C@H](C)CN(C1)C1=NC2=C(N1CC1=CC=CC=C1)C(=O)NC(=O)N2C	0.622
ZINC000096306447	C[C@@H]1C[C@@H](C)CN(C1)C1=NC2=C(N1CC1=CC=CC=C1)C(=O)NC(=O)N2C	0.622
ZINC000000808451	C[C@H]1CCCN(C1)C1=NC2=C(N1CC1=CC=CC=C1)C(=O)N(C)C(=O)N2C	0.622
ZINC000000808405	CC1CCN(CC1)C1=NC2=C(N1CC1=CC=CC=C1)C(=O)NC(=O)N2C	0.622
ZINC000000838145	CC1CCN(CC1)C1=NC2=C(N1CC1=CC=CC=C1)C(=O)N(C)C(=O)N2C	0.622
ZINC000000863247	CN1C2=C(N(CC3=CC=C(C)C=C3)C(=N2)N2CCCCC2)C(=O)N(C)C1=O	0.622
ZINC000000845753	CN1C2=C(N(CC3=CC=C(C)C=C3)C(=N2)N2CCCCC2)C(=O)NC1=O	0.622
ZINC000000808403	C[C@@H]1CCCN(C1)C1=NC2=C(N1CC1=CC=CC=C1)C(=O)NC(=O)N2C	0.622
ZINC000001069321	C[C@H]1C[C@H](C)CN(C1)C1=NC2=C(N1CC1=CC=CC=C1)C(=O)N(C)C(=O)N2C	0.622
ZINC000000808402	C[C@H]1CCCN(C1)C1=NC2=C(N1CC1=CC=CC=C1)C(=O)NC(=O)N2C	0.622
ZINC000096306445	C[C@H]1C[C@@H](C)CN(C1)C1=NC2=C(N1CC1=CC=CC=C1)C(=O)NC(=O)N2C	0.622
ZINC000001865817	CCCCCCN1C(=NC2=C1C(=O)NC(=O)N2C)N1CCC(CC2=CC=CC=C2)CC1	0.622
ZINC000016448724	C[C@H]1C[C@@H](C)CN(C1)C1=NC2=C(N1CC1=CC=CC=C1)C(=O)N(C)C(=O)N2C	0.622
ZINC000005147881	CCCN1C(=NC2=C1C(=O)NC(=O)N2C)N1CCN(CCC2=CC=CC=C2)CC1	0.622
ZINC000000808446	C[C@@H]1CCCCN1C1=NC2=C(N1CCCC1=CC=CC=C1)C(=O)NC(=O)N2C	0.622
ZINC000000808445	C[C@H]1CCCCN1C1=NC2=C(N1CCCC1=CC=CC=C1)C(=O)NC(=O)N2C	0.622
ZINC000023115423	CC(C)N1C(=NC2=C1C(=O)N(CC1=CC=CC=C1)C(=O)N2C)N1CCC(C)CC1	0.622
ZINC000009714105	CC(C)CN1C(=NC2=C1C(=O)NC(=O)N2C)N1CCN(CCC2=CC=CC=C2)CC1	0.622
ZINC000001069319	C[C@@H]1C[C@@H](C)CN(C1)C1=NC2=C(N1CC1=CC=CC=C1)C(=O)N(C)C(=O)N2C	0.622
ZINC000008434862	CCCCCCCCN1C(=NC2=C1C(=O)NC(=O)N2C)N1CCCCC1	0.622
ZINC000012647461	CCCCCCN1C(=NC2=C1C(=O)NC(=O)N2C)N1CCC[C@H](C)C1	0.622
ZINC000001840516	CCCCCCN1C(=NC2=C1C(=O)NC(=O)N2C)N1CCC(C)CC1	0.622
ZINC000095897386	CCCCCCCN1C(=NC2=C1C(=O)NC(=O)N2C)N1CCCCC1	0.622
ZINC000002594258	CCCCCCN1C(=NC2=C1C(=O)NC(=O)N2C)N1C[C@H](C)C[C@@H](C)C1	0.622
ZINC000017749689	CCCCCCN1C(=NC2=C1C(=O)NC(=O)N2C)N1C[C@@H](C)C[C@@H](C)C1	0.622
ZINC000002594257	CCCCCCN1C(=NC2=C1C(=O)NC(=O)N2C)N1C[C@@H](C)C[C@H](C)C1	0.622
ZINC000012647460	CCCCCCN1C(=NC2=C1C(=O)NC(=O)N2C)N1CCC[C@@H](C)C1	0.622
ZINC000053308004	CCCCCCCCCN1C(=NC2=C1C(=O)NC(=O)N2C)N1CCCCC1	0.622
ZINC000008387161	CCCCCCCCCCCCN1C(=NC2=C1C(=O)NC(=O)N2C)N1CCCCC1	0.622
ZINC000003062449	CCCCCCCCCCN1C(=NC2=C1C(=O)NC(=O)N2C)N1CCCCC1	0.622
ZINC000012297020	CN1C2=C(N3CCN(CCCC4=CC=CC=C4)C3=N2)C(=O)N(C)C1=O	0.622
ZINC000534652994	CN1C(N[C@H]2CCCN(C2)C(C)=O)=NC2=C1C(=O)NC(=O)N2C	0.622
ZINC000534652993	CN1C(N[C@@H]2CCCN(C2)C(C)=O)=NC2=C1C(=O)NC(=O)N2C	0.622
ZINC000036693345	CCN1C(=O)N(C)C2=C(N(C)C(NCCCOC)=N2)C1=O	0.621
ZINC000002027203	CCCCCN(CCCCC)C1=NC2=C(N1CC)C(=O)NC(=O)N2C	0.621
ZINC000009410815	C[C@H]1CN2C(=NC3=C2C(=O)N(CCN2CCCCC2)C(=O)N3C)N(C1)C1=CC=C(C)C=C1	0.621
ZINC000009410031	C[C@@H]1CN2C(=NC3=C2C(=O)N(CCN2CCCCC2)C(=O)N3C)N(C1)C1=CC=C(C)C=C1	0.621
ZINC000022855256	CCCCCN1C(=NC2=C1C(=O)NC(=O)N2C)N1CCN(CC2=CC=CC3=CC=CC=C23)CC1	0.621
ZINC000008926245	CC1CCN(CC1)C1=NC2=C(N1CC1=CC=CC=C1)C(=O)N(CC1=CC=CC=C1)C(=O)N2C	0.621
ZINC000001826497	CCCCCCN1C(=NC2=C1C(=O)N(C)C(=O)N2C)N1CCN(CC1)C1=CC=CC=C1	0.621
ZINC000001298301	CN1C2=C(N(CC3=CC=CC=C3C)C(NC3CCCC3)=N2)C(=O)NC1=O	0.621
ZINC000000203894	C[C@H](N1C(=NC2=C1C(=O)N(C)C(=O)N2C)N1CCCCC1)C(C)=O	0.621
ZINC000000203898	C[C@@H](N1C(=NC2=C1C(=O)N(C)C(=O)N2C)N1CCCCC1)C(C)=O	0.621
ZINC000000099738	CN1C2=C(N(CC(C)=O)C(=N2)N2CCCCC2)C(=O)N(C)C1=O	0.621
ZINC000000089498	CN1C2=C(N(CCN)C(=N2)N2CCCCC2)C(=O)N(C)C1=O	0.621
ZINC000012647445	CCCCCN1C(=NC2=C1C(=O)N(C)C(=O)N2C)N1CCCC1	0.62
ZINC000000634467	CN1C2=C(N(CC3=CC=CC=C3)C(=N2)N2CCC(CC2)C(N)=O)C(=O)NC1=O	0.62
ZINC000000634565	CN1C2=C(N(CC3=CC=CC=C3)C(=N2)N2CCC(CC2)C(N)=O)C(=O)N(C)C1=O	0.62
ZINC000009714500	CN1C2=C(N(CCC3=CC=CC=C3)C(=N2)N2CCN(CCCC3=CC=CC=C3)CC2)C(=O)NC1=O	0.62
ZINC000001790187	CCCCCCN1C(=NC2=C1C(=O)NC(=O)N2C)N1CCC(CC1)C(N)=O	0.62
ZINC000002590319	CCCCCCN1C(NCCCOCC)=NC2=C1C(=O)NC(=O)N2C	0.62
ZINC000000614694	C[C@H]1C[C@H](C)CN(C1)C1=NC2=C(N1C)C(=O)N(C)C(=O)N2C	0.619
ZINC000013153137	C[C@H]1C[C@@H](C)CN(C1)C1=NC2=C(N1C)C(=O)N(C)C(=O)N2C	0.619
ZINC000000614693	C[C@@H]1C[C@@H](C)CN(C1)C1=NC2=C(N1C)C(=O)N(C)C(=O)N2C	0.619
ZINC000000976546	CC1CCN(CC1)C1=NC2=C(N1C)C(=O)N(C)C(=O)N2C	0.619
ZINC000009290815	CN1C2=C(N(CC3=CC=CC=C3C)C(=N2)N2CCN(CCCC3=CC=CC=C3)CC2)C(=O)NC1=O	0.619
ZINC000004818618	C[C@H]1CCCN(C1)C1=NC2=C(N1CC1=CC=C(C)C=C1)C(=O)N(C)C(=O)N2C	0.619
ZINC000000637409	CC(C)CCN1C(=NC2=C1C(=O)N(C)C(=O)N2C)N1CCN(CC1)C1=CC=CC=C1	0.619
ZINC000007425593	CC1CCN(CC1)C1=NC2=C(N1CC1=CC=C(C)C=C1)C(=O)NC(=O)N2C	0.619
ZINC000023115305	C[C@H](N1C(=NC2=C1C(=O)N(C)C(=O)N2C)N1CCCCC1)C1=CC=CC=C1	0.619
ZINC000001738755	CCCCCN1C(=NC2=C1C(=O)NC(=O)N2C)N1CCN(CC1)C1=CC=CC=C1	0.619
ZINC000005147929	CCCN1CCN(CC1)C1=NC2=C(N1CCC1=CC=CC=C1)C(=O)NC(=O)N2C	0.619
ZINC000004818620	C[C@@H]1CCCN(C1)C1=NC2=C(N1CC1=CC=C(C)C=C1)C(=O)N(C)C(=O)N2C	0.619
ZINC000005147932	CC(C)CN1CCN(CC1)C1=NC2=C(N1CCC1=CC=CC=C1)C(=O)NC(=O)N2C	0.619
ZINC000009969548	CN1C2=C(N(CCCC3=CC=CC=C3)C(=N2)N2CCC(CC3=CC=CC=C3)CC2)C(=O)NC1=O	0.619
ZINC000101461868	CCCCCCCCN1C(=NC2=C1C(=O)NC(=O)N2C)N1CCC(CC2=CC=CC=C2)CC1	0.619
ZINC000101461865	CCCCCCCCCN1C(=NC2=C1C(=O)NC(=O)N2C)N1CCC(CC2=CC=CC=C2)CC1	0.619
ZINC000023115307	C[C@@H](N1C(=NC2=C1C(=O)N(C)C(=O)N2C)N1CCCCC1)C1=CC=CC=C1	0.619
ZINC000062720580	CC(C)CCN1C(=NC2=C1C(=O)N(C)C(=O)N2C)N1CCNCC1	0.619
ZINC000002509401	CCCCCN1C(=NC2=C1C(=O)NC(=O)N2C)N1CCN(CC)CC1	0.619
ZINC000097987805	CCCCCCCCN1C(=NC2=C1C(=O)NC(=O)N2C)N1CCC[C@H](C)C1	0.619
ZINC000097987813	CCCCCCCCN1C(=NC2=C1C(=O)NC(=O)N2C)N1C[C@@H](C)C[C@@H](C)C1	0.619
ZINC000097987815	CCCCCCCCN1C(=NC2=C1C(=O)NC(=O)N2C)N1C[C@H](C)C[C@@H](C)C1	0.619
ZINC000097987814	CCCCCCCCN1C(=NC2=C1C(=O)NC(=O)N2C)N1C[C@@H](C)C[C@H](C)C1	0.619
ZINC000002029960	CCCCCN1C(=NC2=C1C(=O)NC(=O)N2C)N1CCNCC1	0.619
ZINC000062720572	CCCCN1C(=NC2=C1C(=O)N(C)C(=O)N2C)N1CCNCC1	0.619
ZINC000097987806	CCCCCCCCN1C(=NC2=C1C(=O)NC(=O)N2C)N1CCC[C@@H](C)C1	0.619
ZINC000101462746	CCCCCCCCCN1C(=NC2=C1C(=O)NC(=O)N2C)N1C[C@@H](C)C[C@@H](C)C1	0.619
ZINC000053319426	CCCCCCCCN1C(=NC2=C1C(=O)NC(=O)N2C)N1CCC(C)CC1	0.619
ZINC000101463375	CCCCCCCCCN1C(=NC2=C1C(=O)NC(=O)N2C)N1CCC(C)CC1	0.619
ZINC000101462751	CCCCCCCCCN1C(=NC2=C1C(=O)NC(=O)N2C)N1C[C@H](C)C[C@@H](C)C1	0.619
ZINC000101462747	CCCCCCCCCN1C(=NC2=C1C(=O)NC(=O)N2C)N1C[C@@H](C)C[C@H](C)C1	0.619
ZINC000004316500	CCCCCN1CCN(CC1)C1=NC2=C(N1CC1=CC=CC(C)=C1)C(=O)NC(=O)N2C	0.619
ZINC000013510974	CCCN1C(=O)N(C)C2=C(N3CCCCN(C3=N2)C2=CC=C(C)C=C2)C1=O	0.619
ZINC000000499446	CN1C2=C(N3CCCCN(C3=N2)C2=CC=C(C)C=C2)C(=O)N(C)C1=O	0.619
ZINC000000493815	CN1C2=C(N3CCCCN(C3=N2)C2=CC=C(C)C=C2)C(=O)NC1=O	0.619
ZINC000009157062	CN1C2=C(N3CCN(C3=N2)C2=CC=C(C)C(C)=C2)C(=O)N(CCN2CCCCC2)C1=O	0.618
ZINC000004386765	CCN1C(=NC2=C1C(=O)NC(=O)N2C)N1CCN(CCC2=CC=CC=C2)CC1	0.618
ZINC000005082889	CN1C2=C(N(CCCSC3=NC(C)=CC=N3)C(=N2)N2CCCCC2)C(=O)NC1=O	0.618
ZINC000000119619	CCCN1C(=NC2=C1C(=O)N(C)C(=O)N2C)N1CCCC1	0.618
ZINC000022855258	CCCCCCN1C(=NC2=C1C(=O)NC(=O)N2C)N1CCN(CC2=CC=CC3=CC=CC=C23)CC1	0.618
ZINC000001295114	CC(C)CCN1CCN(CC1)C1=NC2=C(N1CC1=CC=CC=C1)C(=O)NC(=O)N2C	0.618
ZINC000005147899	CCCCN1CCN(CC1)C1=NC2=C(N1CC1=CC=CC=C1)C(=O)NC(=O)N2C	0.618
ZINC000006413711	CN1C2=C(N(CC3=CC=C(C=C3)[N+]([O-])=O)C(=N2)N2CCCCC2)C(=O)N(C)C1=O	0.617
ZINC000009157059	CN1C2=C(N3CCCN(C3=N2)C2=CC=C(C)C=C2C)C(=O)N(CCN2CCCCC2)C1=O	0.617
ZINC000036693360	CCCCCNC1=NC2=C(N1C)C(=O)N(CC)C(=O)N2C	0.617
ZINC000012232376	CCCCCNC1=NC2=C(N1CC)C(=O)NC(=O)N2C	0.617
ZINC000019973827	CCN(CC)CCNC1=NC2=C(N1CCCC1=CC=CC=C1)C(=O)NC(=O)N2C	0.617
ZINC000009156987	C[C@@H]1CN2C(=NC3=C2C(=O)N(CCN2CCCCC2)C(=O)N3C)N(CCC2=CC=CC=C2)C1	0.617
ZINC000009156988	C[C@H]1CN2C(=NC3=C2C(=O)N(CCN2CCCCC2)C(=O)N3C)N(CCC2=CC=CC=C2)C1	0.617
ZINC000035310817	CCCCC(=O)NCCNC1=NC2=C(N1CC1=CC(C)=CC=C1C)C(=O)N(C)C(=O)N2C	0.617
ZINC000009156879	CN1C2=C(N3CCCN(CCC4=CC=CC=C4)C3=N2)C(=O)N(CCN2CCCCC2)C1=O	0.617
ZINC000012647453	CCCCCCN1C(=NC2=C1C(=O)N(C)C(=O)N2C)N1CCCC1	0.617
ZINC000062720578	CC(C)CN1C(=NC2=C1C(=O)N(C)C(=O)N2C)N1CCNCC1	0.617
ZINC000002067556	CCCCCN1C(=NC2=C1C(=O)NC(=O)N2C)N(CCCC)CCCC	0.617
ZINC000062720569	CCCN1C(=NC2=C1C(=O)N(C)C(=O)N2C)N1CCNCC1	0.617
ZINC000000352299	CC(C)N1C(=NC2=C1C(=O)N(C)C(=O)N2C)N1CCCCCC1	0.617
ZINC000000237785	CC[C@H](C)N1C(=NC2=C1C(=O)NC(=O)N2C)N1CCN(C)CC1	0.617
ZINC000000237783	CC[C@@H](C)N1C(=NC2=C1C(=O)NC(=O)N2C)N1CCN(C)CC1	0.617
ZINC000004818594	CN1C2=C(N(CC3=CC=C(C)C=C3)C(=N2)N2CCC(CC2)C(N)=O)C(=O)N(C)C1=O	0.617
ZINC000004249158	CN1C2=C(N3CCCN(C3=N2)C2=CC=C(C)C=C2)C(=O)N(CCN2CCCCC2)C1=O	0.617
ZINC000053305735	CCCCCCCCN1C(=NC2=C1C(=O)NC(=O)N2C)N1CCC(CC1)C(N)=O	0.616
ZINC000011693091	CC(C)CN1CCN2C1=NC1=C2C(=O)N(C)C(=O)N1C	0.616
ZINC000000192117	CN1C2=C(N(CCC(O)=O)C(=N2)N2CCCCC2)C(=O)NC1=O	0.616
ZINC000101461767	CCCCCCCCN1C(NCCCOCC)=NC2=C1C(=O)NC(=O)N2C	0.616
ZINC000040456291	CCCN1CCN2C1=NC1=C2C(=O)N(C)C(=O)N1C	0.616
ZINC000096019542	CCCCCCCCCN1C(=NC2=C1C(=O)NC(=O)N2C)N1CCC(CC1)C(N)=O	0.616
ZINC000000352327	CCN(CC)CCNC1=NC2=C(N1C(C)C)C(=O)N(C)C(=O)N2C	0.616
ZINC000012232398	CCCCCNC1=NC2=C(N1CCC)C(=O)NC(=O)N2C	0.616
ZINC000002366773	CCCCNC1=NC2=C(N1CCC)C(=O)N(C)C(=O)N2C	0.616
ZINC000008742731	CC(C)CN1CCN(CC1)C1=NC2=C(N1CC1=CC=CC3=CC=CC=C13)C(=O)NC(=O)N2C	0.616
ZINC000000808434	C[C@@H]1CCCCN1C1=NC2=C(N1CC1=CC=CC=C1)C(=O)NC(=O)N2C	0.616
ZINC000005126030	C[C@@H](CCO)NC1=NC2=C(N1CC1=CC=CC=C1C)C(=O)N(C)C(=O)N2C	0.616
ZINC000000839529	CN1C2=C(N(CC3=CC(C)=CC=C3)C(=N2)N2CCCCC2)C(=O)NC1=O	0.616
ZINC000000808432	C[C@H]1CCCCN1C1=NC2=C(N1CC1=CC=CC=C1)C(=O)NC(=O)N2C	0.616
ZINC000000629040	CN1C2=C(N(CC3=CC(C)=CC=C3)C(=N2)N2CCCCC2)C(=O)N(C)C1=O	0.616
ZINC000056900453	CCCCCN1C(=NC2=C1C(=O)NC(=O)N2C)N1CCN(CC2=CC=CC=C2)CC1	0.616
ZINC000002593740	CCCCCCN1C(=NC2=C1C(=O)NC(=O)N2C)N1CCN(CC1)C1=CC=CC=C1	0.616
ZINC000005126031	C[C@H](CCO)NC1=NC2=C(N1CC1=CC=CC=C1C)C(=O)N(C)C(=O)N2C	0.616
ZINC000009714539	CCCN1CCN(CC1)C1=NC2=C(N1CC1=CC=CC3=CC=CC=C13)C(=O)NC(=O)N2C	0.616
ZINC000022421631	CCCCN1C(=NC2=C1C(=O)NC(=O)N2C)N1CCN(CC2=CC=CC3=CC=CC=C23)CC1	0.616
ZINC000022409193	CC(C)CCN1C(=NC2=C1C(=O)NC(=O)N2C)N1CCN(CC2=CC=CC3=CC=CC=C23)CC1	0.616
ZINC000004316510	CCCN1CCN(CC1)C1=NC2=C(N1CC1=CC(C)=CC=C1C)C(=O)NC(=O)N2C	0.615
ZINC000005147921	CC(C)CN1CCN(CC1)C1=NC2=C(N1CC1=CC(C)=CC=C1C)C(=O)NC(=O)N2C	0.615
ZINC000012232579	CC(C)CN1C(NCCCOC(C)C)=NC2=C1C(=O)N(C)C(=O)N2C	0.615
ZINC000000390398	CCCN1C(=NC2=C1C(=O)N(C)C(=O)N2C)N1CCCCCC1	0.615
ZINC000005824947	CCCCCCN1C(=NC2=C1C(=O)NC(=O)N2C)N1CCNCC1	0.615
ZINC000005918557	CCCCC(=O)NCCNC1=NC2=C(N1CC(=O)NC1=CC=CC=C1C)C(=O)N(C)C(=O)N2C	0.615
ZINC000010248817	C[C@H]1CCCN(C1)C1=NC2=C(N1CCCSC1=NC(C)=CC=N1)C(=O)NC(=O)N2C	0.615
ZINC000010248820	C[C@H]1C[C@H](C)CN(C1)C1=NC2=C(N1CCCSC1=NC(C)=CC=N1)C(=O)NC(=O)N2C	0.615
ZINC000010249055	C[C@H](CSC1=NC(C)=CC(C)=N1)CN1C(=NC2=C1C(=O)NC(=O)N2C)N1CCCCC1	0.615
ZINC000010248816	CC1CCN(CC1)C1=NC2=C(N1CCCSC1=NC(C)=CC=N1)C(=O)NC(=O)N2C	0.615
ZINC000010248821	C[C@@H]1C[C@@H](C)CN(C1)C1=NC2=C(N1CCCSC1=NC(C)=CC=N1)C(=O)NC(=O)N2C	0.615
ZINC000010248818	C[C@@H]1CCCN(C1)C1=NC2=C(N1CCCSC1=NC(C)=CC=N1)C(=O)NC(=O)N2C	0.615
ZINC000010249056	C[C@@H](CSC1=NC(C)=CC(C)=N1)CN1C(=NC2=C1C(=O)NC(=O)N2C)N1CCCCC1	0.615
ZINC000006320622	CN1C2=C(N(CCCSC3=NC(C)=CC(C)=N3)C(=N2)N2CCCCC2)C(=O)NC1=O	0.615
ZINC000013956896	C[C@H]1C[C@@H](C)CN(C1)C1=NC2=C(N1CCCSC1=NC(C)=CC=N1)C(=O)NC(=O)N2C	0.615
ZINC000008775038	CN1C2=C(N(CC3=CC=CC=C3)C(=N2)N2CCC(CC2)(N2CCCCC2)C(N)=O)C(=O)N(C)C1=O	0.615
ZINC000000824796	CN1C(=NC2=C1C(=O)N(CC1=CC=CC=C1)C(=O)N2C)N1CCCCC1	0.615
ZINC000004370595	CN1C2=C(N(CC3=CC=CC=C3C)C(NC3CCCCC3)=N2)C(=O)NC1=O	0.615
ZINC000004316505	CC(C)CCN1CCN(CC1)C1=NC2=C(N1CC1=CC=C(C)C=C1)C(=O)NC(=O)N2C	0.615
ZINC000012377495	CCCCCN1C(NCCCO)=NC2=C1C(=O)NC(=O)N2C	0.615
ZINC000019525994	CCCN1C(NCCN(CC)CC)=NC2=C1C(=O)NC(=O)N2C	0.615
ZINC000002307705	CCCCCN1C(=NC2=C1C(=O)NC(=O)N2C)N1CCCC1	0.615
ZINC000000257801	CC(C)CCN1C(=NC2=C1C(=O)N(C)C(=O)N2C)N1CCCC1	0.615
ZINC000013748383	CCCCCCNC1=NC2=C(N1CCC)C(=O)N(C)C(=O)N2C	0.615
ZINC000009156908	C[C@@H]1CN2C(=NC3=C2C(=O)N(CCN2CCCCC2)C(=O)N3C)N(C1)C1=CC=C(C)C(C)=C1	0.614
ZINC000009156909	C[C@H]1CN2C(=NC3=C2C(=O)N(CCN2CCCCC2)C(=O)N3C)N(C1)C1=CC=C(C)C(C)=C1	0.614
ZINC000000640993	CC1CCN(CC1)C1=NC2=C(N1CC1=CC=C(C=C1)[N+]([O-])=O)C(=O)N(C)C(=O)N2C	0.614
ZINC000013785225	CN1C2=C(N(CCC#N)C(=N2)N2CCCCC2)C(=O)N(C)C1=O	0.614
ZINC000057681238	CN1C2=C(N(CC3=CC(C)=CC=C3C)C(NCCNC(=O)C3CCC3)=N2)C(=O)N(C)C1=O	0.614
ZINC000010104791	CCCCCN1C(=O)N(C)C2=C(N3CCN(C3=N2)C2=CC=C(C)C=C2C)C1=O	0.614
ZINC000000622466	CN1CCN(CC1)C1=NC2=C(N1CCCC1=CC=CC=C1)C(=O)NC(=O)N2C	0.614
ZINC000062720592	CN1C2=C(N(CCCC3=CC=CC=C3)C(=N2)N2CCNCC2)C(=O)N(C)C1=O	0.614
ZINC000000629121	CC(C)CCN1C(=NC2=C1C(=O)NC(=O)N2C)N1CCN(CC1)C1=CC=CC=C1	0.614
ZINC000004136463	CCN1CCN(CC1)C1=NC2=C(N1CCCC1=CC=CC=C1)C(=O)NC(=O)N2C	0.614
ZINC000095501030	CN1C(=NC2=C1C(=O)NC(=O)N2C)N1CCC[C@@]2(CCOC2)C1	0.614
ZINC000020052263	CCCN1C(=NC2=C1C(=O)NC(=O)N2C)N1CCN(CC2=CC=CC3=CC=CC=C23)CC1	0.614
ZINC000020565829	CC(C)CN1C(=NC2=C1C(=O)NC(=O)N2C)N1CCN(CC2=CC=CC3=CC=CC=C23)CC1	0.614
ZINC000008311018	CCCCCN(CCCCC)C1=NC2=C(N1CC1=CC=CC=C1)C(=O)NC(=O)N2C	0.614
ZINC000004019652	CN1C2=C(N(CCCC3=CC=CC=C3)C(=N2)N2CCNCC2)C(=O)NC1=O	0.614
ZINC000095501029	CN1C(=NC2=C1C(=O)NC(=O)N2C)N1CCC[C@]2(CCOC2)C1	0.614
ZINC000013282207	CCCCNC1=NC2=C(N1CC1=CC=CC=C1C)C(=O)N(C)C(=O)N2C	0.614
ZINC000000352306	CC(C)N1C(=NC2=C1C(=O)N(C)C(=O)N2C)N1CCCC1	0.614
ZINC000036693337	CCN1C(=O)N(C)C2=C(N(C)C(=N2)N2CCCC2)C1=O	0.614
ZINC000000067686	CCN1C(=NC2=C1C(=O)N(C)C(=O)N2C)N1CCCC1	0.614
ZINC000008778528	CN1C2=C(N3CCN(C3=N2)C2=CC(C)=CC(C)=C2)C(=O)N(CCN2CCCCC2)C1=O	0.614
ZINC000618256774	CN1C2=C(N(CCN3CCOCC3)C(=N2)N2CCCCC2)C(=O)NC1=O	0.613
ZINC000000180632	CC(C)CCN1C(=NC2=C1C(=O)NC(=O)N2C)N1CCNCC1	0.613
ZINC000005737649	CCCCN1C(=NC2=C1C(=O)NC(=O)N2C)N1CCN(C)CC1	0.613
ZINC000000079447	CCN1CCN(CC1)C1=NC2=C(N1CCC(C)C)C(=O)NC(=O)N2C	0.613
ZINC000003212958	CCCCN1C(=NC2=C1C(=O)NC(=O)N2C)N1CCNCC1	0.613
ZINC000000042960	CCCN1C(=NC2=C1C(=O)N(CCC)C(=O)N2C)N1CCNCC1	0.613
ZINC000017121192	CC(C)CN1C(=NC2=C1C(=O)NC(=O)N2C)N1CCN(CC1)C1=CC(Cl)=CC=C1C	0.613
ZINC000017193834	CCCCCN1CCCN2C1=NC1=C2C(=O)N(C)C(=O)N1C	0.613
ZINC000009518914	CN1C2=C(N(CCCSC3=NC(C)=CC=N3)C(=N2)N2CCC(CC2)C(N)=O)C(=O)NC1=O	0.613
ZINC000010249127	C[C@@H](CSC1=NC(C)=CC=N1)CN1C(=NC2=C1C(=O)NC(=O)N2C)N1CCC(CC1)C(N)=O	0.613
ZINC000010249125	C[C@H](CSC1=NC(C)=CC=N1)CN1C(=NC2=C1C(=O)NC(=O)N2C)N1CCC(CC1)C(N)=O	0.613
ZINC000056952441	CCCCCCN1C(=NC2=C1C(=O)NC(=O)N2C)N1CCN(CC2=CC=CC=C2)CC1	0.613
ZINC000017994593	C[C@H]1C[C@@H](C)CN(C1)C1=NC2=C(N1CC1=CC(C)=CC=C1)C(=O)N(C)C(=O)N2C	0.613
ZINC000000105209	CCN1C(NCC2=CC=CC=N2)=NC2=C1C(=O)N(C)C(=O)N2C	0.613
ZINC000013465055	COCCCNC1=NC2=C(N1CC1=CC=CC=C1C)C(=O)N(C)C(=O)N2C	0.613
ZINC000000808480	CC1CCN(CC1)C1=NC2=C(N1CC1=CC(C)=CC=C1)C(=O)NC(=O)N2C	0.613
ZINC000019526425	CCN(CC)CCNC1=NC2=C(N1CC1=CC=CC=C1C)C(=O)NC(=O)N2C	0.613
ZINC000095551094	CCCCCCCCCN1C(=NC2=C1C(=O)NC(=O)N2C)N1CCN(CC1)C1=CC=CC=C1	0.613
ZINC000009714498	CN1C2=C(N(CCC3=CC=CC=C3)C(=N2)N2CCN(CCC3=CC=CC=C3)CC2)C(=O)NC1=O	0.613
ZINC000009087140	CN1C2=C(N(CCC3=CC=CC=C3)C(=N2)N2CCC(CC3=CC=CC=C3)CC2)C(=O)NC1=O	0.613
ZINC000004316431	CCCCCN1C(=NC2=C1C(=O)NC(=O)N2C)N1CCN(CC2=CC=C(C)C=C2)CC1	0.613
ZINC000001268880	C[C@@H]1C[C@@H](C)CN(C1)C1=NC2=C(N1CC1=CC(C)=CC=C1)C(=O)N(C)C(=O)N2C	0.613
ZINC000001268879	C[C@H]1C[C@H](C)CN(C1)C1=NC2=C(N1CC1=CC(C)=CC=C1)C(=O)N(C)C(=O)N2C	0.613
ZINC000008706314	CCC1=CC=C(C=C1)N1C[C@@H](C)CN2C1=NC1=C2C(=O)N(CCN2CCCCC2)C(=O)N1C	0.612
ZINC000008706313	CCC1=CC=C(C=C1)N1C[C@H](C)CN2C1=NC1=C2C(=O)N(CCN2CCCCC2)C(=O)N1C	0.612
ZINC000008708925	C[C@@H]1CN2C(=NC3=C2C(=O)N(CCN2CCCCC2)C(=O)N3C)N(C1)C1=CC(C)=CC=C1	0.612
ZINC000008708926	C[C@H]1CN2C(=NC3=C2C(=O)N(CCN2CCCCC2)C(=O)N3C)N(C1)C1=CC(C)=CC=C1	0.612
ZINC000000119609	CCN1C(NC2CCCCC2)=NC2=C1C(=O)N(C)C(=O)N2C	0.612
ZINC000000328388	CC(C)N1C(=NC2=C1C(=O)N(C)C(=O)N2C)N1CCNCC1	0.612
ZINC000012232565	CC(C)CN1C(NCCCO)=NC2=C1C(=O)N(C)C(=O)N2C	0.612
ZINC000004811815	CC(C)N1C(=NC2=C1C(=O)N(C)C(=O)N2C)N1CCN(C)CC1	0.612
ZINC000012232394	CCCN1C(=NC2=C1C(=O)NC(=O)N2C)N1CCCC1	0.612
ZINC000000067675	CC(C)CN1C(=NC2=C1C(=O)NC(=O)N2C)N1CCCC1	0.612
ZINC000002097647	CC(C)CCN1C(NCCN)=NC2=C1C(=O)NC(=O)N2C	0.612
ZINC000012437179	CCCCCN1C(NCCCC)=NC2=C1C(=O)NC(=O)N2C	0.612
ZINC000000203933	CC(C)N1C(NC2CCCCC2)=NC2=C1C(=O)N(C)C(=O)N2C	0.612
ZINC000005458545	CCN1CCN(CC1)C1=NC2=C(N1C(C)C)C(=O)N(C)C(=O)N2C	0.612
ZINC000009714208	CN1C2=C(N(CC3=CC=CC=C3C)C(=N2)N2CCN(CCC3=CC=CC=C3)CC2)C(=O)NC1=O	0.612
ZINC000009156880	CN1C2=C(N3CCCN(C4CCCCC4)C3=N2)C(=O)N(CCN2CCCCC2)C1=O	0.612
ZINC000004102962	CCCCC(=O)NCCNC1=NC2=C(N1CC1=CC=CC=C1)C(=O)N(C)C(=O)N2C	0.612
ZINC000008778520	C[C@@H]1CN2C(=NC3=C2C(=O)N(CCN2CCCCC2)C(=O)N3C)N(C1)C1CCCCC1	0.612
ZINC000008778521	C[C@H]1CN2C(=NC3=C2C(=O)N(CCN2CCCCC2)C(=O)N3C)N(C1)C1CCCCC1	0.612
ZINC000100674882	CCCCCCCCCCCCCCCCN1C(=NC2=C1C(=O)NC(=O)N2C)N1CCNCC1	0.612
ZINC000100666115	CCCCCCCCCCCCN1C(=NC2=C1C(=O)NC(=O)N2C)N1CCN(C)CC1	0.612
ZINC000096019793	CCCCCCCCCN1C(=NC2=C1C(=O)NC(=O)N2C)N1CCNCC1	0.612
ZINC000097976953	CCCCCCCN1C(=NC2=C1C(=O)NC(=O)N2C)N1CCN(C)CC1	0.612
ZINC000002193296	CCCCCCCN1C(=NC2=C1C(=O)NC(=O)N2C)N1CCNCC1	0.612
ZINC000010248790	C[C@H]1CCCN(C1)C1=NC2=C(N1CCCSC1=NC(C)=CC(C)=N1)C(=O)NC(=O)N2C	0.612
ZINC000006320621	CC1CCN(CC1)C1=NC2=C(N1CCCSC1=NC(C)=CC(C)=N1)C(=O)NC(=O)N2C	0.612
ZINC000009001513	C[C@H]1C[C@H](C)CN(C1)C1=NC2=C(N1CCCSC1=NC(C)=CC(C)=N1)C(=O)NC(=O)N2C	0.612
ZINC000010248791	C[C@@H]1CCCN(C1)C1=NC2=C(N1CCCSC1=NC(C)=CC(C)=N1)C(=O)NC(=O)N2C	0.612
ZINC000008775045	CN1C2=C(N(CC3=CC=C(C)C=C3)C(=N2)N2CCC(CC2)(N2CCCCC2)C(N)=O)C(=O)N(C)C1=O	0.612
ZINC000008461994	C[C@H]1C[C@@H](C)CN(C1)C1=NC2=C(N1CCCSC1=NC(C)=CC(C)=N1)C(=O)NC(=O)N2C	0.612
ZINC000009001515	C[C@@H]1C[C@@H](C)CN(C1)C1=NC2=C(N1CCCSC1=NC(C)=CC(C)=N1)C(=O)NC(=O)N2C	0.612
ZINC000072260202	CCCCCN1C(=NC2=C1C(=O)NC(=O)N2C)N1CCN(CC1)C(=O)CCC	0.612
ZINC000004134846	CCN(CC)CCNC1=NC2=C(N1CCC1=CC=CC=C1)C(=O)N(C)C(=O)N2C	0.612
ZINC000000838137	CC1CCN(CC1)C1=NC2=C(N1C)C(=O)N(CC1=CC=CC=C1)C(=O)N2C	0.612
ZINC000007425822	C[C@H]1CCCN(C1)C1=NC2=C(N1C)C(=O)N(CC1=CC=CC=C1)C(=O)N2C	0.612
ZINC000017113344	CC(C)CN1C(=NC2=C1C(=O)NC(=O)N2C)N1CCN(CC1)C1=CC=CC=C1	0.612
ZINC000007425791	CN1C(=NC2=C1C(=O)N(CC1=CC=C(C)C=C1)C(=O)N2C)N1CCCCC1	0.612
ZINC000007425820	C[C@@H]1CCCN(C1)C1=NC2=C(N1C)C(=O)N(CC1=CC=CC=C1)C(=O)N2C	0.612
ZINC000001827416	COCCCNC1=NC2=C(N1CCCC1=CC=CC=C1)C(=O)NC(=O)N2C	0.612
ZINC000019913514	CCN(CC)CCNC1=NC2=C(N1CCC1=CC=CC=C1)C(=O)NC(=O)N2C	0.612
ZINC000002433893	CCCCNC1=NC2=C(N1CC)C(=O)N(C)C(=O)N2C	0.611
ZINC000010386136	CCN1C(NCCC(C)C)=NC2=C1C(=O)N(C)C(=O)N2C	0.611
ZINC000000040793	CN1C(=NC2=C1C(=O)NC(=O)N2C)N1CCCCC1	0.611
ZINC000001271450	C[C@H]1C[C@H](CC(C)(C)C1)NC1=NC2=C(N1CC1=CC=CC=C1C)C(=O)NC(=O)N2C	0.611
ZINC000001271447	C[C@@H]1C[C@@H](CC(C)(C)C1)NC1=NC2=C(N1CC1=CC=CC=C1C)C(=O)NC(=O)N2C	0.611
ZINC000001271448	C[C@@H]1C[C@H](CC(C)(C)C1)NC1=NC2=C(N1CC1=CC=CC=C1C)C(=O)NC(=O)N2C	0.611
ZINC000001271449	C[C@H]1C[C@@H](CC(C)(C)C1)NC1=NC2=C(N1CC1=CC=CC=C1C)C(=O)NC(=O)N2C	0.611
ZINC000056952417	CCCCCN1C(=NC2=C1C(=O)NC(=O)N2C)N1CCN(CC2=CC=CC=C2C)CC1	0.611
ZINC000016839421	CN1C2=C(N(CC(=O)C3=CC=C(C)C=C3)C(=N2)N2CCCCC2)C(=O)NC1=O	0.611
ZINC000008701221	CN1C2=C(N(CC3=CC=CC=C3)C(=N2)N2CCCNCC2)C(=O)N(C)C1=O	0.611
ZINC000002438898	CCCCCNC1=NC2=C(N1CC1=CC=C(C=C1)[N+]([O-])=O)C(=O)N(C)C(=O)N2C	0.602
