# Supplementary material for: Elucidating the linagliptin and fibroblast activation protein binding mechanism through molecular dynamics and binding free energy analysis
Source: iScience. 2024 Nov 13;27(12):111368. doi: 10.1016/j.isci.2024.111368 (PMC11629334; doi:10.1016/j.isci.2024.111368)
Supplement: Table S15. For docking score for the similarity small molecules which related to Figure 6 [file mmc3.xlsx]

## Sheet: Sheet1
Name	Lowest binding energy	Lowest binding energy	Lowest binding energy	Binding energy
	kcal/mol	kcal/mol	kcal/mol	kcal/mol
	FAP-I-1	FAP-I-2	FAP-I-3
Linagliptin	-11.11	-11.58	-12.59	-12.59
ZINC000003820029	-10.11	-10.2	-11.41	-11.41
ZINC000003820029	-8.93	-10.7	-10.23	-10.7
ZINC000059031486	-9.09	-10.12	-11.4	-11.4
ZINC000059031486	-8.01	-10.31	-10.31	-10.31
ZINC000299754576	-8.52	-9.87	-8.99	-9.87
ZINC000299754576	-8.87	-10.06	-8.73	-10.06
ZINC000299754576	-8.21	-9.05	-8.67	-9.05
ZINC000299754576	-8.79	-8.81	-10.5	-10.5
ZINC000299754517	-9.31	-10.91	-10.7	-10.91
ZINC000299754517	-9.38	-9.29	-11.13	-11.13
ZINC000299754593	-9.28	-10.27	-10.53	-10.53
ZINC000299754593	-8.68	-10.32	-10.65	-10.65
ZINC000299754593	-8.93	-9.69	-9.56	-9.69
ZINC000299754593	-9.13	-10.75	-10.94	-10.94
ZINC000230465113	-7.49	-7.75	-8.42	-8.42
ZINC000230465113	-8.26	-8.15	-8.35	-8.35
ZINC000230465113	-8	-8.26	-8.46	-8.46
ZINC000230465113	-7.86	-6.84	-7.42	-7.86
ZINC000299754509	-7.85	-7.87	-9.11	-9.11
ZINC000299754509	-6.91	-7.41	-7.46	-7.46
ZINC000299754515	-7.44	-7.31	-7.97	-7.97
ZINC000034661403	-6.92	-6.62	-6.97	-6.97
ZINC000034661403	-6.63	-6.25	-7	-7
ZINC000072190311	-7.32	-7.81	-8.57	-8.57
ZINC000005147905	-7.75	-8.18	-8.93	-8.93
ZINC000005147905	-7.84	-7.94	-8.46	-8.46
ZINC000005147905	-7.57	-7.63	-8	-8
ZINC000005147905	-7.76	-8.9	-7.79	-8.9
ZINC000001127254	-6.86	-7.3	-6.93	-7.3
ZINC000000352293	-5.43	-5.66	-5.73	-5.73
ZINC000000390366	-5.41	-6.02	-5.7	-6.02
ZINC000012232582	-5.58	-5.88	-6.02	-6.02
ZINC000000351104	-5.29	-5.64	-5.78	-5.78
ZINC000000789709	-6.94	-7.47	-7.74	-7.74
ZINC000000105220	-5.92	-6.16	-6.37	-6.37
ZINC000009157063	-8.36	-8.01	-8.58	-8.58
ZINC000009157063	-9.08	-8.58	-8.96	-9.08
ZINC000096306421	-8.04	-8.49	-8.71	-8.71
ZINC000096306421	-7.8	-7.05	-8.29	-8.29
ZINC000096306421	-7.81	-7.77	-8.46	-8.46
ZINC000096306421	-8.45	-7.84	-8.87	-8.87
ZINC000023115372	-6.14	-6.16	-6.13	-6.16
ZINC000012232585	-6.41	-6.6	-6.72	-6.72
ZINC000000492465	-6.66	-6.8	-6.67	-6.8
ZINC000000492465	-6.34	-6.06	-5.88	-6.34
ZINC000000180649	-5.8	-6.29	-6.24	-6.29
ZINC000000180649	-5.74	-5.78	-5.87	-5.87
ZINC000009714540	-8.09	-8.47	-7.89	-8.47
ZINC000009714540	-8.22	-9.58	-8.87	-9.58
ZINC000009714540	-8.53	-9.53	-9.07	-9.53
ZINC000009714540	-8.78	-9.18	-10.25	-10.25
ZINC000002716145	-5.77	-6.13	-5.71	-6.13
ZINC000002716145	-5.13	-6.06	-4.81	-6.06
ZINC000005147882	-7.96	-7.48	-7.59	-7.96
ZINC000005147882	-8.28	-7.8	-8.63	-8.63
ZINC000005147882	-7.6	-7.69	-8.1	-8.1
ZINC000005147882	-7.27	-7.02	-8.26	-8.26
ZINC000007424123	-8.58	-8.25	-8.05	-8.58
ZINC000007424123	-7.13	-7.61	-8.27	-8.27
ZINC000007424123	-7.9	-8.22	-8.19	-8.22
ZINC000007424123	-7.82	-7.8	-8.05	-8.05
ZINC000000180667	-5.69	-6.1	-5.8	-6.1
ZINC000000180667	-6.61	-6.51	-6.06	-6.61
ZINC000000041592	-6.08	-6.09	-5.94	-6.09
ZINC000000041592	-5.29	-5.75	-5.62	-5.75
ZINC000009714279	-7.99	-8.24	-8.11	-8.24
ZINC000009714279	-7.66	-7.63	-7.66	-7.66
ZINC000009714279	-7.46	-8.15	-7.9	-8.15
ZINC000009714279	-7.58	-8.73	-7.99	-8.73
ZINC000005147907	-7.9	-7.56	-7.78	-7.9
ZINC000005147907	-8.4	-8.24	-8.16	-8.4
ZINC000005147907	-8.21	-9.1	-8.27	-9.1
ZINC000005147907	-8.18	-9.17	-8.36	-9.17
ZINC000005147904	-7.54	-9.34	-7.6	-9.34
ZINC000005147904	-7.95	-7.75	-7.79	-7.95
ZINC000005147904	-7.9	-8.72	-8.76	-8.76
ZINC000005147904	-7.57	-9.12	-8.54	-9.12
ZINC000000079432	-6.21	-6.33	-6.22	-6.33
ZINC000096306424	-8.82	-7.94	-9.04	-9.04
ZINC000096306424	-8.13	-8.36	-7.73	-8.36
ZINC000096306424	-7.58	-8.27	-7.91	-8.27
ZINC000096306424	-7.46	-7.28	-7.64	-7.64
ZINC000009714505	-7.38	-9.26	-7.74	-9.26
ZINC000009714505	-6.96	-8.27	-8.04	-8.27
ZINC000009714505	-8.04	-8.98	-7.43	-8.98
ZINC000009714505	-6.65	-7.44	-7.78	-7.78
ZINC000005147931	-7.44	-9.09	-8.05	-9.09
ZINC000005147931	-7.36	-8.88	-7.42	-8.88
ZINC000005147931	-6.62	-7.84	-8.39	-8.39
ZINC000005147931	-6.85	-7.66	-7.55	-7.66
ZINC000012377500	-5.89	-6.45	-6.19	-6.45
ZINC000000523989	-6.48	-6.69	-6.66	-6.69
ZINC000017249267	-5.76	-6.05	-6.2	-6.2
ZINC000017249267	-5.86	-6.37	-5.99	-6.37
ZINC000000796276	-7.97	-7.8	-7.95	-7.97
ZINC000000796276	-7.19	-7.86	-7.51	-7.86
ZINC000002426287	-7.19	-7.7	-7.27	-7.7
ZINC000007425674	-5.76	-6.14	-5.96	-6.14
ZINC000007425674	-6.43	-6.31	-6.27	-6.43
ZINC000007425529	-5.78	-5.98	-6.45	-6.45
ZINC000007425529	-5.82	-6.31	-6.03	-6.31
ZINC000007425676	-6.02	-6.68	-6.2	-6.68
ZINC000007425676	-5.84	-5.97	-6.39	-6.39
ZINC000007425686	-6.53	-6.36	-6.4	-6.53
ZINC000007425686	-6.42	-6.72	-6.34	-6.72
ZINC000007425684	-6.51	-7.04	-6.59	-7.04
ZINC000007425684	-6.13	-6.78	-6.97	-6.97
ZINC000007425600	-6.58	-7.14	-5.9	-7.14
ZINC000007425600	-6.08	-6.22	-6.84	-6.84
ZINC000002405031	-6.66	-7.07	-7.99	-7.99
ZINC000004038381	-6.83	-7.11	-6.88	-7.11
ZINC000004038381	-6.95	-6.85	-7.65	-7.65
ZINC000010233798	-8.3	-9.34	-8.84	-9.34
ZINC000010233798	-7.67	-8.77	-8.83	-8.83
ZINC000008744097	-7.72	-7.77	-8.55	-8.55
ZINC000008744097	-8.38	-8.68	-8.03	-8.68
ZINC000008744097	-8.41	-7.8	-8.17	-8.41
ZINC000008744097	-8.64	-8.38	-8.3	-8.64
ZINC000096306420	-7.57	-7.67	-8.8	-8.8
ZINC000096306420	-8.07	-8.86	-8.85	-8.86
ZINC000096306420	-7.8	-7.49	-8.79	-8.79
ZINC000096306420	-7.98	-8.37	-7.87	-8.37
ZINC000004316423	-8.44	-7.76	-7.7	-8.44
ZINC000004316423	-7.63	-7.18	-8.66	-8.66
ZINC000004316423	-8.46	-7.76	-8.43	-8.46
ZINC000004316423	-7.65	-7.58	-8.63	-8.63
ZINC000012437146	-6.61	-6.77	-6.67	-6.77
ZINC000012437146	-6.68	-6.23	-5.91	-6.68
ZINC000007425695	-5.87	-6.28	-6.06	-6.28
ZINC000007425695	-6.39	-6.56	-6.34	-6.56
ZINC000000192132	-6.14	-6	-6.25	-6.25
ZINC000000192132	-6.61	-6.16	-6.37	-6.61
ZINC000007425681	-5.99	-6.83	-6.27	-6.83
ZINC000007425681	-5.94	-6.37	-6.32	-6.37
ZINC000007425532	-6.11	-7.18	-6.6	-7.18
ZINC000007425532	-6.8	-6.88	-7.02	-7.02
ZINC000002029971	-6.39	-6.76	-6.45	-6.76
ZINC000002029971	-5.84	-5.94	-6.35	-6.35
ZINC000007425678	-6.15	-6.31	-5.81	-6.31
ZINC000007425678	-5.95	-6.04	-5.8	-6.04
ZINC000007425531	-6.25	-6.99	-6.44	-6.99
ZINC000007425531	-6.39	-6.5	-6.68	-6.68
ZINC000007425693	-6.34	-6.58	-6.54	-6.58
ZINC000007425693	-6.3	-6.28	-6.36	-6.36
ZINC000000626093	-6.66	-7.13	-6.53	-7.13
ZINC000000822331	-6.47	-7.67	-6.63	-7.67
ZINC000000822331	-6.68	-6.79	-7.14	-7.14
ZINC000004316394	-8.03	-7.05	-7.47	-8.03
ZINC000004316394	-7.35	-7.45	-7.52	-7.52
ZINC000004316394	-8.23	-7.6	-8.09	-8.23
ZINC000004316394	-7.65	-7.69	-8.12	-8.12
ZINC000000842294	-6.71	-7.22	-6.55	-7.22
ZINC000000842294	-6.85	-7.1	-7.07	-7.1
ZINC000000629204	-6.89	-7.38	-6.64	-7.38
ZINC000005460740	-7.14	-7.5	-7.4	-7.5
ZINC000005460740	-7.17	-7.44	-8.01	-8.01
ZINC000001846119	-6.75	-6.87	-6.95	-6.95
ZINC000008658327	-6.41	-6.95	-7.13	-7.13
ZINC000005147900	-8.3	-7.52	-8.02	-8.3
ZINC000005147900	-7.39	-8.74	-7.98	-8.74
ZINC000005147900	-7.62	-7.69	-7.89	-7.89
ZINC000005147900	-7.97	-7.98	-7.25	-7.98
ZINC000000390142	-5.97	-5.56	-6.07	-6.07
ZINC000000390142	-5.99	-5.91	-6.36	-6.36
ZINC000007425585	-7.76	-8.43	-8.43	-8.43
ZINC000007425585	-8.21	-8.11	-8.23	-8.23
ZINC000000726747	-6.98	-7.01	-7.52	-7.52
ZINC000000726747	-7.43	-7.78	-8.3	-8.3
ZINC000000726747	-6.93	-7.07	-7.68	-7.68
ZINC000000726747	-6.7	-7.2	-7.72	-7.72
ZINC000004336895	-7.52	-8.56	-7.83	-8.56
ZINC000004336895	-6.98	-7.4	-7.83	-7.83
ZINC000004336895	-7.16	-8.2	-8.13	-8.2
ZINC000004336895	-5.47	-7.32	-7.58	-7.58
ZINC000004336894	-5.67	-7.26	-6.67	-7.26
ZINC000004336894	-8.11	-7.7	-8.36	-8.36
ZINC000004336894	-7.31	-7.33	-6.65	-7.33
ZINC000004336894	-8.24	-7.98	-8.56	-8.56
ZINC000009157006	-7.97	-8.18	-8.19	-8.19
ZINC000009157006	-8.64	-9.18	-8.78	-9.18
ZINC000101461951	-5.85	-5.83	-5.11	-5.85
ZINC000101461951	-6.12	-5.86	-6.62	-6.62
ZINC000101461948	-4.86	-5.8	-6.19	-6.19
ZINC000101461948	-5.96	-5.89	-5.39	-5.96
ZINC000009291325	-7.45	-8.75	-7.77	-8.75
ZINC000009291325	-7.52	-8.54	-7.89	-8.54
ZINC000009291325	-7.66	-7.97	-7.72	-7.97
ZINC000009291325	-7.05	-7.79	-7.61	-7.79
ZINC000005147933	-7.83	-9.1	-7.88	-9.1
ZINC000005147933	-7.83	-8.18	-7.37	-8.18
ZINC000005147933	-7.44	-7.69	-7.97	-7.97
ZINC000005147933	-7.53	-8.12	-7.56	-8.12
ZINC000005147930	-7.07	-8.78	-7.75	-8.78
ZINC000005147930	-7.45	-7.63	-7.93	-7.93
ZINC000005147930	-7.54	-8.79	-7.81	-8.79
ZINC000005147930	-7.31	-8.14	-7.74	-8.14
ZINC000096306423	-7.9	-8.73	-8.34	-8.73
ZINC000096306423	-7.14	-8.06	-8.84	-8.84
ZINC000096306423	-7.7	-9.46	-9.42	-9.46
ZINC000096306423	-7.56	-7.86	-8.35	-8.35
ZINC000004316543	-7	-7.8	-7.8	-7.8
ZINC000004316543	-7.52	-9.02	-7.65	-9.02
ZINC000004316543	-6.72	-8.01	-7.68	-8.01
ZINC000004316543	-7.24	-8.36	-7.92	-8.36
ZINC000009714519	-7.14	-8.56	-9.84	-9.84
ZINC000009714519	-7.95	-8.45	-8.79	-8.79
ZINC000009714519	-8.34	-8.44	-7.88	-8.44
ZINC000009714519	-7.67	-8.95	-8.11	-8.95
ZINC000004225951	-7.15	-6.72	-7.07	-7.15
ZINC000004225951	-6.49	-6.99	-7.16	-7.16
ZINC000000526410	-6.35	-6.97	-6.52	-6.97
ZINC000000526410	-6.88	-7.32	-6.58	-7.32
ZINC000007425688	-6.24	-6.19	-6.52	-6.52
ZINC000007425688	-7.22	-6.51	-6.4	-7.22
ZINC000000523765	-6.55	-6.61	-6.6	-6.61
ZINC000000523765	-7.3	-7.41	-6.67	-7.41
ZINC000007425690	-6.11	-6.36	-6.61	-6.61
ZINC000007425690	-7.06	-6.72	-6.5	-7.06
ZINC000012232575	-5.47	-5.6	-6	-6
ZINC000004225952	-6.29	-6.76	-7.23	-7.23
ZINC000004225952	-7.61	-6.69	-6.91	-7.61
ZINC000007425602	-6.3	-6.41	-6.35	-6.41
ZINC000007425602	-6.75	-7.03	-6.55	-7.03
ZINC000012647605	-6.8	-7.16	-6.43	-7.16
ZINC000012647605	-6.38	-6.57	-7.06	-7.06
ZINC000001852820	-7.25	-7.02	-7.02	-7.25
ZINC000001852820	-6.26	-6.66	-7.2	-7.2
ZINC000001852816	-6.47	-6.37	-7.15	-7.15
ZINC000001852816	-7.1	-6.66	-6.8	-7.1
ZINC000012647608	-6.26	-6.24	-6.08	-6.26
ZINC000012647608	-6.92	-6.15	-6.79	-6.92
ZINC000012438103	-6.58	-6.8	-7.12	-7.12
ZINC000012438103	-7.12	-6.81	-7.02	-7.12
ZINC000005026553	-7.12	-7.71	-7.28	-7.71
ZINC000000623393	-6.6	-6.57	-6.57	-6.6
ZINC000000975388	-7.06	-7.27	-6.65	-7.27
ZINC000007425590	-6.85	-7.46	-7.76	-7.76
ZINC000007425590	-7.79	-8.55	-7.23	-8.55
ZINC000000808414	-7.5	-7.83	-7.48	-7.83
ZINC000000808414	-7.22	-7.37	-7.37	-7.37
ZINC000000808413	-6.87	-7.38	-7.03	-7.38
ZINC000000808413	-6.9	-7.54	-7.31	-7.54
ZINC000000808411	-7.14	-7.92	-7.52	-7.92
ZINC000000808411	-7.9	-8.31	-7.45	-8.31
ZINC000001261874	-7.72	-7.69	-7.77	-7.77
ZINC000001261874	-7.39	-7.37	-7.84	-7.84
ZINC000001261873	-7.54	-7.97	-7.63	-7.97
ZINC000001261873	-6.67	-8.19	-7.98	-8.19
ZINC000023115418	-6.8	-7.42	-6.91	-7.42
ZINC000012438106	-8.23	-8.77	-8.3	-8.77
ZINC000012438106	-6.99	-7.46	-7.77	-7.77
ZINC000001256412	-7.32	-7.72	-8.37	-8.37
ZINC000001256412	-7.29	-7.25	-7.41	-7.41
ZINC000002594526	-7.22	-7.45	-7.88	-7.88
ZINC000002594526	-7.45	-7.67	-8.17	-8.17
ZINC000101087095	-6.72	-8.13	-7.67	-8.13
ZINC000101087095	-7.87	-8.34	-7.21	-8.34
ZINC000008642848	-7.96	-8.48	-7.69	-8.48
ZINC000005147916	-7.73	-9.05	-8.42	-9.05
ZINC000005147916	-7.46	-7.51	-8.07	-8.07
ZINC000005147916	-7.43	-8.05	-8.19	-8.19
ZINC000005147916	-7.53	-8.28	-8.17	-8.28
ZINC000005147906	-7.8	-7.45	-8.36	-8.36
ZINC000005147906	-7.87	-8.37	-8.4	-8.4
ZINC000005147906	-8.56	-8.99	-8.54	-8.99
ZINC000005147906	-7.91	-7.83	-7.72	-7.91
ZINC000001831843	-6.78	-7.03	-6.79	-7.03
ZINC000004316542	-7.02	-8.25	-8.07	-8.25
ZINC000004316542	-7.2	-8.33	-7.46	-8.33
ZINC000004316542	-6.85	-7.68	-7.61	-7.68
ZINC000004316542	-7.53	-7.63	-7.29	-7.63
ZINC000005147892	-9.3	-8.64	-9.6	-9.6
ZINC000005147892	-8.46	-8.3	-9.09	-9.09
ZINC000005147892	-8.32	-7.72	-8.66	-8.66
ZINC000005147892	-8.42	-7.52	-9.05	-9.05
ZINC000001824516	-7	-6.66	-7.5	-7.5
ZINC000012558979	-6.63	-7.58	-7.77	-7.77
ZINC000012558979	-7.25	-9.06	-7.54	-9.06
ZINC000004316419	-7.78	-7.2	-8.8	-8.8
ZINC000004316419	-8.71	-7.27	-8.72	-8.72
ZINC000004316419	-8.16	-8.19	-7.49	-8.19
ZINC000004316419	-8.13	-8.01	-9.29	-9.29
ZINC000005147934	-6.86	-8.15	-8.02	-8.15
ZINC000005147934	-7.37	-9.13	-7.46	-9.13
ZINC000005147934	-7.29	-8.61	-7.53	-8.61
ZINC000005147934	file	-7.72	-8.28	-8.28
ZINC000008926253	-7.66	-8.28	-7.93	-8.28
ZINC000062720575	-7.34	-7.4	-7.52	-7.52
ZINC000062720575	-7.95	-7.98	-8.94	-8.94
ZINC000004336893	-6.94	-7.61	-7.76	-7.76
ZINC000004336893	-6.02	-5.9	-7.05	-7.05
ZINC000004336893	-6.75	-6.77	-6.65	-6.77
ZINC000004336893	-7.15	-7.11	-7.08	-7.15
ZINC000004336892	-6.72	-7.89	-6.71	-7.89
ZINC000004336892	-6.62	-6.27	-6.68	-6.68
ZINC000004336892	-6.52	-6.81	-6.88	-6.88
ZINC000004336892	-6.46	-6.24	-7.01	-7.01
ZINC000036357716	-5.9	-6.23	-6.16	-6.23
ZINC000011693092	-5.74	-5.97	-6.22	-6.22
ZINC000040456293	-5.68	-5.72	-5.74	-5.74
ZINC000009714541	-8.69	-8.93	-8.65	-8.93
ZINC000009714541	-8.21	-8.35	-7.95	-8.35
ZINC000009714541	-9.46	-9.31	-8.65	-9.46
ZINC000009714541	-8.17	-9.99	-8.92	-9.99
ZINC000000631638	-6.78	-8.15	-7.73	-8.15
ZINC000009291529	-8.29	-9.93	-8.66	-9.93
ZINC000009291529	-8.86	-8.34	-8.07	-8.86
ZINC000009291529	-8.22	-8.81	-9.45	-9.45
ZINC000009291529	-8.41	-8.85	-8.61	-8.85
ZINC000000631637	-7.14	-7.75	-7.49	-7.75
ZINC000000631637	-8.1	-7.67	-7.75	-8.1
ZINC000001748986	-7.05	-6.09	-6.99	-7.05
ZINC000001748986	-7.95	-7.1	-7.19	-7.95
ZINC000000631634	-6.4	-6.41	-6.99	-6.99
ZINC000000631634	-6.99	-6.78	-6.49	-6.99
ZINC000012647918	-6.04	-6.65	-5.4	-6.65
ZINC000012647918	-5.19	-5.64	-4.88	-5.64
ZINC000009356341	-5.54	-5.41	-6.02	-6.02
ZINC000000110358	-5.71	-5.89	-5.96	-5.96
ZINC000009714281	-8.21	-8.41	-7.85	-8.41
ZINC000009714281	-7.82	-8.01	-8.25	-8.25
ZINC000009714281	-7.73	-8.7	-8.58	-8.7
ZINC000009714281	-8.06	-7.91	-8.44	-8.44
ZINC000005147920	-7.61	-7.92	-7.97	-7.97
ZINC000005147920	-7.77	-7.62	-7.45	-7.77
ZINC000005147920	-8.2	-7.55	-8.13	-8.2
ZINC000005147920	-7.36	-8.71	-8	-8.71
ZINC000000808452	-6.63	-6.95	-6.97	-6.97
ZINC000096306446	-7.41	-7.19	-7.3	-7.41
ZINC000096306446	-7.22	-7.23	-6.82	-7.23
ZINC000096306447	-7.31	-7.42	-7.9	-7.9
ZINC000096306447	-7.34	-7.49	-7.61	-7.61
ZINC000000808451	-6.56	-7.16	-7.36	-7.36
ZINC000000808405	-8.32	-8.26	-6.8	-8.32
ZINC000000808405	-7.31	-7.32	-7.41	-7.41
ZINC000000838145	-7.11	-7.08	-7.18	-7.18
ZINC000000863247	-7.12	-7.03	-6.71	-7.12
ZINC000000845753	-7.71	-7.48	-6.81	-7.71
ZINC000000845753	-6.88	-6.95	-7	-7
ZINC000000808403	-7.37	-7.7	-7.4	-7.7
ZINC000000808403	-6.78	-6.99	-7.31	-7.31
ZINC000001069321	-7.5	-7.32	-6.7	-7.5
ZINC000000808402	-6.79	-7.16	-7.17	-7.17
ZINC000000808402	-7.29	-6.93	-7.43	-7.43
ZINC000096306445	-7.15	-7.6	-7.47	-7.6
ZINC000096306445	-7.29	-7.3	-7.44	-7.44
ZINC000001865817	-7.22	-7.33	-7.32	-7.33
ZINC000001865817	-7.29	-7.42	-7.91	-7.91
ZINC000016448724	-6.78	-7.19	-6.69	-7.19
ZINC000005147881	-8.46	-7.52	-8.24	-8.46
ZINC000005147881	-7.48	-7.17	-7.63	-7.63
ZINC000005147881	-7.71	-8.89	-9.03	-9.03
ZINC000005147881	-8.25	-8.02	-8.56	-8.56
ZINC000000808446	-6.71	-7.34	-7.3	-7.34
ZINC000000808446	-6.87	-7.24	-7.41	-7.41
ZINC000000808446	-7.67	-7.74	-7.13	-7.74
ZINC000000808446	-8.21	-7.89	-7.44	-8.21
ZINC000000808445	-7.39	-7.63	-7.62	-7.63
ZINC000000808445	-6.68	-7.56	-7.56	-7.56
ZINC000000808445	-7.38	-7.43	-8.08	-8.08
ZINC000000808445	-7.53	-7.32	-7.23	-7.53
ZINC000023115423	-7.11	-7.5	-7.45	-7.5
ZINC000009714105	-8.12	-8.09	-7.69	-8.12
ZINC000009714105	-7.57	-7.78	-8.4	-8.4
ZINC000009714105	-9.05	-7.37	-8.67	-9.05
ZINC000009714105	-8.15	-8.57	-9.56	-9.56
ZINC000001069319	-7.23	-7.24	-7.06	-7.24
ZINC000008434862	-6.15	-6.64	-6.36	-6.64
ZINC000008434862	-5.95	-6.35	-7	-7
ZINC000012647461	-5.99	-6.53	-6.71	-6.71
ZINC000012647461	-6.37	-6.54	-6.49	-6.54
ZINC000001840516	-6.23	-7.06	-6.88	-7.06
ZINC000001840516	-6.67	-7.63	-6.91	-7.63
ZINC000095897386	-6.45	-6.81	-6.25	-6.81
ZINC000095897386	-5.99	-6.3	-6.33	-6.33
ZINC000002594258	-6.55	-6.6	-7.43	-7.43
ZINC000002594258	-7.19	-6.9	-6.71	-7.19
ZINC000017749689	-6.44	-6.65	-7.53	-7.53
ZINC000017749689	-7.18	-7.11	-7.22	-7.22
ZINC000002594257	-7.12	-6.53	-6.86	-7.12
ZINC000002594257	-6.13	-6.94	-6.44	-6.94
ZINC000012647460	-6.9	-7.95	-6.8	-7.95
ZINC000012647460	-6.26	-6.53	-7.35	-7.35
ZINC000053308004	-6.46	-6.93	-6.86	-6.93
ZINC000053308004	-6.33	-6.46	-6.8	-6.8
ZINC000008387161	-6.51	-6.75	-6.73	-6.75
ZINC000008387161	-5.81	-7.3	-6.84	-7.3
ZINC000003062449	-6.26	-6.95	-7.1	-7.1
ZINC000003062449	-6.68	-7.3	-7.36	-7.36
ZINC000012297020	-6.88	-7.12	-7.12	-7.12
ZINC000534652994	-6.97	-7.04	-6.6	-7.04
ZINC000534652994	-6.48	-6.95	-6.67	-6.95
ZINC000534652994	-7.21	-7.44	-7.13	-7.44
ZINC000534652994	-6.89	-6.77	-6.25	-6.89
ZINC000534652994	-7.15	-7.06	-7.24	-7.24
ZINC000534652994	-7.15	-7.34	-6.96	-7.34
ZINC000534652994	-7.69	-8.37	-8.62	-8.62
ZINC000534652994	-7.87	-7.05	-8.5	-8.5
ZINC000534652993	-7.41	-7.17	-7.47	-7.47
ZINC000534652993	-7.06	-6.77	-6.6	-7.06
ZINC000534652993	-7.41	-7.45	-7.26	-7.45
ZINC000534652993	-8.31	-7.67	-7.66	-8.31
ZINC000534652993	-6.67	-6.6	-6.81	-6.81
ZINC000534652993	-7.52	-7.2	-7.36	-7.52
ZINC000534652993	-7.98	-7.88	-7.9	-7.98
ZINC000534652993	-7.7	-7.63	-7.32	-7.7
ZINC000036693345	-5.14	-6.06	-5.76	-6.06
ZINC000002027203	-5.1	-5.44	-5.47	-5.47
ZINC000002027203	-4.7	-5.18	-5.87	-5.87
ZINC000009410815	-8.23	-8.15	-8.71	-8.71
ZINC000009410815	-8.8	-8.2	-8.92	-8.92
ZINC000009410031	-8.49	-8.38	-8.53	-8.53
ZINC000009410031	-8.18	-7.76	-8.53	-8.53
ZINC000022855256	-9.39	-8.65	-8.74	-9.39
ZINC000022855256	-9.04	-9.27	-8.51	-9.27
ZINC000022855256	-9.92	-10.15	-9.41	-10.15
ZINC000022855256	-9.43	-9.39	-9.67	-9.67
ZINC000008926245	-8.62	-8.97	-8.51	-8.97
ZINC000001826497	-6.54	-6.73	-7.76	-7.76
ZINC000001298301	-7.91	-8.25	-8.79	-8.79
ZINC000001298301	-7.37	-7.26	-7.95	-7.95
ZINC000001298301	-8.16	-8.29	-8.65	-8.65
ZINC000001298301	-7.55	-7.06	-7.72	-7.72
ZINC000000203894	-5.84	-6.45	-5.91	-6.45
ZINC000000203898	-5.9	-6.53	-6.41	-6.53
ZINC000000099738	-5.72	-6.59	-6.02	-6.59
ZINC000000089498	-7.15	-7.36	-8.31	-8.31
ZINC000000089498	-7.25	-7.14	-7.02	-7.25
ZINC000012647445	-5.75	-6.42	-6.08	-6.42
ZINC000000634467	-7.14	-7.08	-7.45	-7.45
ZINC000000634467	-7.97	-7.04	-7.42	-7.97
ZINC000000634565	-6.78	-7.41	-7.33	-7.41
ZINC000009714500	-7.91	-9.4	-8.39	-9.4
ZINC000009714500	-7.79	-8.23	-8.97	-8.97
ZINC000009714500	-7.98	-9.27	-8.2	-9.27
ZINC000009714500	-7.9	-8.46	-8.31	-8.46
ZINC000001790187	-7.71	-6.73	-6.65	-7.71
ZINC000001790187	-6.67	-7.65	-7.13	-7.65
ZINC000002590319	-5.39	-6.11	-5.84	-6.11
ZINC000002590319	-5.51	-5.38	-5.05	-5.51
ZINC000000614694	-6.07	-6.2	-6.58	-6.58
ZINC000013153137	-6.17	-6.62	-6.24	-6.62
ZINC000000614693	-6.45	-6.59	-6.43	-6.59
ZINC000000976546	-5.6	-5.9	-6.34	-6.34
ZINC000009290815	-9.11	-8.89	-8.71	-9.11
ZINC000009290815	-8.5	-8.31	-8.52	-8.52
ZINC000009290815	-8.9	-8.96	-8.88	-8.96
ZINC000009290815	-8.38	-8.01	-8.41	-8.41
ZINC000004818618	-6.8	-7.38	-7.56	-7.56
ZINC000000637409	-7.36	-6.66	-7.27	-7.36
ZINC000007425593	-7.4	-7.2	-7.52	-7.52
ZINC000007425593	-7.05	-7.16	-6.95	-7.16
ZINC000023115305	-6.75	-7.09	-6.72	-7.09
ZINC000001738755	-6.81	-7.5	-7.49	-7.5
ZINC000001738755	-6.98	-7.12	-7.72	-7.72
ZINC000005147929	-7.85	-7.96	-7.81	-7.96
ZINC000005147929	-6.73	-7.28	-7.78	-7.78
ZINC000005147929	-7.52	-7.78	-8.3	-8.3
ZINC000005147929	-7.43	-8.54	-8.03	-8.54
ZINC000004818620	-6.78	-7.59	-7.46	-7.59
ZINC000005147932	-7.59	-8.74	-7.95	-8.74
ZINC000005147932	-7.55	-7.68	-7.76	-7.76
ZINC000005147932	-7.92	-8.37	-8.88	-8.88
ZINC000005147932	-7.38	-7.51	-8.23	-8.23
ZINC000009969548	-7.6	-8.26	-8.19	-8.26
ZINC000009969548	-7.67	-8.28	-8.3	-8.3
ZINC000101461868	-7.12	-7.29	-7.52	-7.52
ZINC000101461868	-6.86	-7.3	-8.18	-8.18
ZINC000101461865	-7.1	-6.94	-8.01	-8.01
ZINC000101461865	-7.18	-7.61	-7.08	-7.61
ZINC000023115307	-7.14	-6.89	-6.38	-7.14
ZINC000062720580	-7.68	-7.3	-7.4	-7.68
ZINC000062720580	-8.36	-8.05	-8.72	-8.72
ZINC000002509401	-7.1	-7.43	-7.69	-7.69
ZINC000002509401	-6.54	-8.28	-7.23	-8.28
ZINC000002509401	-7.37	-6.58	-6.95	-7.37
ZINC000002509401	-7.24	-7.93	-7.83	-7.93
ZINC000097987805	-6.77	-7	-6.3	-7
ZINC000097987805	-5.97	-6.94	-6.82	-6.94
ZINC000097987813	-7.04	-7.26	-7.29	-7.29
ZINC000097987813	-6.25	-7.11	-7.1	-7.11
ZINC000097987815	-6.45	-6.99	-6.81	-6.99
ZINC000097987815	-6.8	-7.19	-7.38	-7.38
ZINC000097987814	-6.46	-6.69	-7.15	-7.15
ZINC000097987814	-6.44	-6.64	-6.7	-6.7
ZINC000002029960	-7.89	-7.9	-8.48	-8.48
ZINC000002029960	-8.1	-8.3	-7.43	-8.3
ZINC000002029960	-8.2	-8.01	-8.65	-8.65
ZINC000002029960	-7.18	-7.96	-7.4	-7.96
ZINC000062720572	-7.87	-7.69	-8.27	-8.27
ZINC000062720572	-7.36	-6.86	-7.75	-7.75
ZINC000097987806	-6.78	-7.08	-6.49	-7.08
ZINC000097987806	-6.43	-6.15	-6.76	-6.76
ZINC000101462746	-6.22	-6.68	-8.13	-8.13
ZINC000101462746	-6.32	-7.21	-7.31	-7.31
ZINC000053319426	-6.15	-7.09	-6.79	-7.09
ZINC000053319426	-6.17	-6.62	-6.52	-6.62
ZINC000101463375	-6.55	-7.28	-7.03	-7.28
ZINC000101463375	-6.3	-6.62	-6.68	-6.68
ZINC000101462751	-6.26	-6.86	-7.08	-7.08
ZINC000101462751	-6.77	-7.45	-7.32	-7.45
ZINC000101462747	-6.67	-6.97	-7.97	-7.97
ZINC000101462747	-6.44	-6.9	-6.95	-6.95
ZINC000004316500	-7.49	-7.9	-7.68	-7.9
ZINC000004316500	-7.29	-7.97	-8.34	-8.34
ZINC000004316500	-7.28	-7.85	-7.75	-7.85
ZINC000004316500	-7.96	-8.92	-8.5	-8.92
ZINC000013510974	-6.73	-7.15	-7.19	-7.19
ZINC000000499446	-6.53	-6.73	-7.22	-7.22
ZINC000000493815	-6.62	-6.98	-7.18	-7.18
ZINC000000493815	-6.36	-7.3	-7.31	-7.31
ZINC000009157062	-9.07	-8.46	-9.25	-9.25
ZINC000009157062	-8.27	-7.94	-8.68	-8.68
ZINC000004386765	-8.02	-7.76	-7.7	-8.02
ZINC000004386765	-7.67	-8	-8.96	-8.96
ZINC000004386765	-7.54	-7.15	-7.97	-7.97
ZINC000004386765	-7.02	-8.15	-7.58	-8.15
ZINC000005082889	-7.16	-7.34	-6.81	-7.34
ZINC000005082889	-7.43	-7.71	-6.84	-7.71
ZINC000000119619	-5.27	-5.68	-5.47	-5.68
ZINC000022855258	-8.86	-9.14	-9.63	-9.63
ZINC000022855258	-8.17	-8.13	-9.17	-9.17
ZINC000022855258	-9.62	-9.18	-9.39	-9.62
ZINC000022855258	-10	-9.11	-9.65	-10
ZINC000001295114	-7.77	-7.5	-8	-8
ZINC000001295114	-7.93	-7.64	-7.6	-7.93
ZINC000001295114	-7.63	-7.9	-7.8	-7.9
ZINC000001295114	-8.12	-8.71	-8.52	-8.71
ZINC000005147899	-7.69	-8.48	-7.91	-8.48
ZINC000005147899	-7.59	-7.43	-7.66	-7.66
ZINC000005147899	-8.12	-7.59	-7.85	-8.12
ZINC000005147899	-7.35	-8.89	-8.48	-8.89
ZINC000006413711	-7.21	-7.08	-7.27	-7.27
ZINC000009157059	-8.27	-8.19	-8.56	-8.56
ZINC000009157059	-7.97	-8.15	-8.2	-8.2
ZINC000036693360	-5.52	-5.46	-5.85	-5.85
ZINC000012232376	-5.34	-5.14	-5.98	-5.98
ZINC000012232376	-5.22	-5.96	-6.18	-6.18
ZINC000019973827	-6.5	-6.25	-6.93	-6.93
ZINC000019973827	-5.76	-6.44	-6.42	-6.44
ZINC000019973827	-6.08	-7.14	-6.29	-7.14
ZINC000019973827	-6.91	-7.56	-6.86	-7.56
ZINC000009156987	-8.61	-8.74	-9.28	-9.28
ZINC000009156987	-7.89	-8.03	-8.64	-8.64
ZINC000009156988	-7.51	-8.36	-8.81	-8.81
ZINC000009156988	-7.82	-8.24	-9	-9
ZINC000035310817	-7.06	-7.76	-6.94	-7.76
ZINC000009156879	-7.35	-7.88	-8.22	-8.22
ZINC000009156879	-8.02	-8.33	-9	-9
ZINC000012647453	-6.2	-5.98	-5.86	-6.2
ZINC000062720578	-6.99	-7.13	-7.72	-7.72
ZINC000062720578	-8.01	-7.71	-8.19	-8.19
ZINC000002067556	-5.33	-5.65	-5.44	-5.65
ZINC000002067556	-5.51	-5.84	-5.61	-5.84
ZINC000062720569	-6.92	-6.47	-7.17	-7.17
ZINC000062720569	-7.51	-7.06	-7.72	-7.72
ZINC000000352299	-5.74	-6.68	-5.97	-6.68
ZINC000000237785	-6.5	-7.27	-6.29	-7.27
ZINC000000237785	-6.89	-8.03	-7.16	-8.03
ZINC000000237785	-6.34	-6.68	-6.73	-6.73
ZINC000000237785	-7.05	-7.25	-6.54	-7.25
ZINC000000237783	-6.94	-7.05	-6.17	-7.05
ZINC000000237783	-6.22	-6.67	-6.66	-6.67
ZINC000000237783	-6.9	-8.19	-7.05	-8.19
ZINC000000237783	-6.45	-6.97	-6.54	-6.97
ZINC000004818594	-7.23	-7.36	-7.6	-7.6
ZINC000004249158	-7.98	-7.85	-8.22	-8.22
ZINC000004249158	-8.2	-8.37	-8.59	-8.59
ZINC000053305735	-7.69	-6.59	-6.87	-7.69
ZINC000053305735	-6.72	-6.81	-7	-7
ZINC000011693091	-5.37	-5.66	-5.92	-5.92
ZINC000000192117	-6.21	-6.27	-6.69	-6.69
ZINC000000192117	-6.43	-6.24	-5.78	-6.43
ZINC000101461767	-5.21	-5.94	-5	-5.94
ZINC000101461767	-5.19	-5.6	-5.68	-5.68
ZINC000040456291	-5.38	-5.38	-5.51	-5.51
ZINC000096019542	-5.94	-6.42	-6.82	-6.82
ZINC000096019542	-6.56	-6.33	-6.22	-6.56
ZINC000000352327	-5.57	-5.53	-5.78	-5.78
ZINC000000352327	-6.24	-6.11	-6.19	-6.24
ZINC000012232398	-5.44	-5.16	-5.62	-5.62
ZINC000012232398	-5.41	-5.8	-6.23	-6.23
ZINC000002366773	-5.35	-5.03	-5.67	-5.67
ZINC000008742731	-8.56	-8.87	-8.58	-8.87
ZINC000008742731	-8.44	-8.75	-9.13	-9.13
ZINC000008742731	-8.73	-8.09	-9.01	-9.01
ZINC000008742731	-7.92	-9.36	-9.23	-9.36
ZINC000000808434	-7.44	-8	-8.19	-8.19
ZINC000000808434	-7.44	-7.04	-7.04	-7.44
ZINC000000808434	-7.77	-7.27	-7.7	-7.77
ZINC000000808434	-8.2	-8.24	-7.43	-8.24
ZINC000005126030	-7.16	-7.59	-7.19	-7.59
ZINC000005126030	-6.2	-7.15	-7.18	-7.18
ZINC000000839529	-7.21	-7.04	-7.14	-7.21
ZINC000000839529	-7.23	-7.04	-7.02	-7.23
ZINC000000808432	-7.24	-6.87	-8.02	-8.02
ZINC000000808432	-7.81	-7.66	-7.39	-7.81
ZINC000000808432	-7.52	-7.28	-7.7	-7.7
ZINC000000808432	-6.95	-6.77	-6.81	-6.95
ZINC000000629040	-6.89	-7.39	-7.44	-7.44
ZINC000056900453	-7.16	-7.79	-7.97	-7.97
ZINC000056900453	-8.28	-8.3	-9.07	-9.07
ZINC000056900453	-7.79	-8.42	-8.82	-8.82
ZINC000056900453	-6.72	-7.45	-8.7	-8.7
ZINC000002593740	-7.01	-7.44	-8.13	-8.13
ZINC000002593740	-7.08	-7.29	-7.98	-7.98
ZINC000005126031	-7.25	-7.43	-7.35	-7.43
ZINC000005126031	-6.24	-6.59	-7.25	-7.25
ZINC000009714539	-8.36	-8.61	-8.42	-8.61
ZINC000009714539	-8.06	-7.91	-7.75	-8.06
ZINC000009714539	-8.34	-9.07	-7.75	-9.07
ZINC000009714539	-9.03	-9.21	-8.75	-9.21
ZINC000022421631	-10.19	-9.43	-8.88	-10.19
ZINC000022421631	-9.16	-9.12	-9.32	-9.32
ZINC000022421631	-8.85	-8.92	-9.07	-9.07
ZINC000022421631	-7.99	-8.08	-8.92	-8.92
ZINC000022409193	-9	-9.07	-8.81	-9.07
ZINC000022409193	-10.01	-9.4	-8.95	-10.01
ZINC000022409193	-9.75	-9.22	-8.82	-9.75
ZINC000022409193	-9.36	-9.3	-9.57	-9.57
ZINC000004316510	-7.29	-8.48	-8.86	-8.86
ZINC000004316510	-7.85	-7.83	-7.7	-7.85
ZINC000004316510	-7.95	-8.17	-7.91	-8.17
ZINC000004316510	-7.22	-7.92	-6.97	-7.92
ZINC000005147921	-7.9	-8.77	-8.48	-8.77
ZINC000005147921	-7.9	-7.78	-7.42	-7.9
ZINC000005147921	-7.81	-8.67	-8.54	-8.67
ZINC000005147921	-8.93	-7.98	-7.95	-8.93
ZINC000012232579	-5.53	-6.54	-5.88	-6.54
ZINC000000390398	-5.37	-6.32	-5.94	-6.32
ZINC000005824947	-8.13	-8.29	-7.93	-8.29
ZINC000005824947	-8.28	-7.54	-7.48	-8.28
ZINC000005824947	-7.49	-8.04	-8.01	-8.04
ZINC000005824947	-7.17	-8.24	-7.1	-8.24
ZINC000005918557	-6.69	-7.48	-6.48	-7.48
ZINC000010248817	-6.9	-7.43	-7.31	-7.43
ZINC000010248817	-6.92	-7.99	-7.1	-7.99
ZINC000010248820	-7.01	-7.45	-7.68	-7.68
ZINC000010248820	-7.02	-7.92	-7.22	-7.92
ZINC000010249055	-7.41	-7.74	-7.44	-7.74
ZINC000010249055	-7.42	-7.98	-7.57	-7.98
ZINC000010248816	-7	-7.41	-7.39	-7.41
ZINC000010248816	-7.09	-7.34	-7.13	-7.34
ZINC000010248821	-7.33	-8.21	-7.94	-8.21
ZINC000010248821	-7.23	-7.24	-7.9	-7.9
ZINC000010248818	-6.52	-7.43	-7.66	-7.66
ZINC000010248818	-7.01	-7.61	-7.38	-7.61
ZINC000010249056	-7.19	-8.35	-7.85	-8.35
ZINC000010249056	-7.21	-8.04	-7.52	-8.04
ZINC000006320622	-7.15	-7.8	-7.6	-7.8
ZINC000006320622	-7.35	-8.11	-7.96	-8.11
ZINC000013956896	-6.77	-7.27	-7.76	-7.76
ZINC000013956896	-7.61	-7.58	-8.2	-8.2
ZINC000008775038	-7.93	-8.54	-8	-8.54
ZINC000008775038	-8.79	-8.32	-8.91	-8.91
ZINC000000824796	-6.73	-7.71	-6.85	-7.71
ZINC000004370595	-8.13	-8.35	-8.17	-8.35
ZINC000004370595	-8.21	-8.02	-8.61	-8.61
ZINC000004370595	-7.47	-7.53	-7.42	-7.53
ZINC000004370595	-7.5	-7.5	-7.04	-7.5
ZINC000004316505	-7.21	-7.35	-7.79	-7.79
ZINC000004316505	-7.19	-9.08	-8.53	-9.08
ZINC000004316505	-7.76	-8.46	-7.23	-8.46
ZINC000004316505	-7.92	-7.5	-8.47	-8.47
ZINC000012377495	-5.55	-5.91	-5.93	-5.93
ZINC000012377495	-5.91	-5.59	-5.74	-5.91
ZINC000019525994	-5.47	-5	-5.6	-5.6
ZINC000019525994	-6.19	-5.45	-6.46	-6.46
ZINC000019525994	-5.89	-6.26	-5.91	-6.26
ZINC000019525994	-5.88	-5.87	-6.28	-6.28
ZINC000002307705	-5.72	-5.61	-6.13	-6.13
ZINC000002307705	-6.39	-6.87	-6.03	-6.87
ZINC000000257801	-5.6	-6.42	-5.72	-6.42
ZINC000013748383	-5.73	-5.95	-6.18	-6.18
ZINC000009156908	-8.61	-8.08	-8.9	-8.9
ZINC000009156908	-8.76	-8.89	-9.18	-9.18
ZINC000009156909	-9.26	-8.67	-9.35	-9.35
ZINC000009156909	-8.66	-8.07	-9.11	-9.11
ZINC000000640993	-7.06	-7.37	-6.87	-7.37
ZINC000013785225	-6.2	-6.32	-6.31	-6.32
ZINC000057681238	-6.94	-8.26	-8.02	-8.26
ZINC000010104791	-7.24	-7.44	-7.71	-7.71
ZINC000000622466	-7.99	-9.04	-7.37	-9.04
ZINC000000622466	-7.65	-8.02	-7.89	-8.02
ZINC000000622466	-7.66	-8.75	-7.88	-8.75
ZINC000000622466	-7.62	-7.62	-6.99	-7.62
ZINC000062720592	-7.81	-8.5	-7.75	-8.5
ZINC000062720592	-7.96	-9.2	-8.42	-9.2
ZINC000000629121	-7.31	-7.4	-7.2	-7.4
ZINC000000629121	-7.41	-7.56	-7.63	-7.63
ZINC000004136463	-7.27	-7.79	-7.37	-7.79
ZINC000004136463	-7.68	-7.64	-7.28	-7.68
ZINC000004136463	-7.26	-8.2	-8.11	-8.2
ZINC000004136463	-7.85	-8.01	-7.42	-8.01
ZINC000095501030	-6.47	-7.1	-6.91	-7.1
ZINC000095501030	-6.22	-6.47	-7.58	-7.58
ZINC000020052263	-8.85	-8.42	-9.1	-9.1
ZINC000020052263	-9.5	-9.35	-9.3	-9.5
ZINC000020052263	-8.03	-8.43	-9.39	-9.39
ZINC000020052263	-9.82	-8.86	-9.23	-9.82
ZINC000020565829	-8.94	-8.95	-9.43	-9.43
ZINC000020565829	-9.56	-9.79	-9.28	-9.79
ZINC000020565829	-8.93	-9.36	-9.49	-9.49
ZINC000020565829	-10.12	-9.38	-9.64	-10.12
ZINC000008311018	-5.78	-6.11	-5.86	-6.11
ZINC000008311018	-6.39	-6.5	-6.68	-6.68
ZINC000004019652	-8.64	-8.99	-8.21	-8.99
ZINC000004019652	-7.34	-8.23	-7.75	-8.23
ZINC000004019652	-7.26	-7.95	-8.02	-8.02
ZINC000004019652	-8.33	-8.98	-7.79	-8.98
ZINC000095501029	-6.32	-6.5	-7.66	-7.66
ZINC000095501029	-6.21	-6.53	-6.72	-6.72
ZINC000013282207	-6.53	-6.78	-6.79	-6.79
ZINC000000352306	-5.54	-5.76	-5.43	-5.76
ZINC000036693337	-5.2	-5.58	-5.46	-5.58
ZINC000000067686	-5.2	-5.49	-5.39	-5.49
ZINC000008778528	-8.44	-8.26	-8.88	-8.88
ZINC000008778528	-7.84	-7.81	-8.06	-8.06
ZINC000618256774	-6.84	-7.09	-7.19	-7.19
ZINC000618256774	-6.24	-6.7	-6.27	-6.7
ZINC000618256774	-6.67	-6.81	-7.25	-7.25
ZINC000618256774	-7.25	-7.32	-7.26	-7.32
ZINC000000180632	-7.89	-7.01	-7.09	-7.89
ZINC000000180632	-8.28	-7.87	-8.07	-8.28
ZINC000000180632	-8.09	-7.53	-8.3	-8.3
ZINC000000180632	-8.19	-8.04	-7.32	-8.19
ZINC000005737649	-6.26	-6.49	-6.31	-6.49
ZINC000005737649	-7.39	-7.39	-7.16	-7.39
ZINC000005737649	-6.84	-7.48	-7.08	-7.48
ZINC000005737649	-7.49	-7.67	-6.31	-7.67
ZINC000000079447	-7.35	-6.84	-6.88	-7.35
ZINC000000079447	-7.64	-7.94	-8	-8
ZINC000000079447	-7.5	-7.43	-7.6	-7.6
ZINC000000079447	-6.61	-6.54	-6.64	-6.64
ZINC000003212958	-7.7	-7.59	-8.54	-8.54
ZINC000003212958	-7.78	-7.33	-7.72	-7.78
ZINC000003212958	-7.28	-6.9	-7.41	-7.41
ZINC000003212958	-7.69	-7.84	-6.87	-7.84
ZINC000000042960	-7.23	-7.26	-7.55	-7.55
ZINC000000042960	-8.03	-7.71	-8.58	-8.58
ZINC000017121192	-6.87	-7.19	-7.6	-7.6
ZINC000017121192	-7.72	-7.28	-8.82	-8.82
ZINC000017193834	-5.7	-5.73	-6.2	-6.2
ZINC000009518914	-7.09	-6.93	-7.86	-7.86
ZINC000009518914	-7.05	-7.92	-7.45	-7.92
ZINC000010249127	-7.48	-7.28	-7.23	-7.48
ZINC000010249127	-7.39	-7.19	-7.72	-7.72
ZINC000010249125	-8.26	-7.08	-8.19	-8.26
ZINC000010249125	-7.58	-7.81	-6.82	-7.81
ZINC000056952441	-7.41	-7.49	-7.64	-7.64
ZINC000056952441	-8.07	-8.74	-8.33	-8.74
ZINC000056952441	-7.98	-8.86	-8.04	-8.86
ZINC000056952441	-7	-7.49	-7.65	-7.65
ZINC000017994593	-7.26	-7.82	-7.4	-7.82
ZINC000000105209	-6.08	-6.18	-6.57	-6.57
ZINC000013465055	-6.43	-6.83	-6.26	-6.83
ZINC000000808480	-7.01	-7.58	-6.78	-7.58
ZINC000000808480	-7.17	-7.37	-7.58	-7.58
ZINC000019526425	-7.31	-7.48	-6.91	-7.48
ZINC000019526425	-6.95	-7.23	-7.12	-7.23
ZINC000019526425	-6.71	-7.01	-6.44	-7.01
ZINC000019526425	-7.07	-6.95	-6.43	-7.07
ZINC000095551094	-6.7	-6.85	-6.87	-6.87
ZINC000095551094	-7.07	-7.17	-7.34	-7.34
ZINC000009714498	-8.33	-8.55	-8.13	-8.55
ZINC000009714498	-8.1	-8.65	-7.7	-8.65
ZINC000009714498	-7.89	-9.2	-8.5	-9.2
ZINC000009714498	-8.49	-9.06	-8.82	-9.06
ZINC000009087140	-7.78	-8.15	-8.21	-8.21
ZINC000009087140	-7.92	-8.16	-7.84	-8.16
ZINC000004316431	-7.31	-7.86	-8.02	-8.02
ZINC000004316431	-8.06	-8.23	-8.48	-8.48
ZINC000004316431	-7.26	-7.3	-8.54	-8.54
ZINC000004316431	-7.64	-7.95	-8.59	-8.59
ZINC000001268880	-7.36	-7.71	-7.18	-7.71
ZINC000001268879	-7.13	-7.76	-7.62	-7.76
ZINC000008706314	-8.67	-8.4	-9.01	-9.01
ZINC000008706314	-8.59	-8.2	-8.95	-8.95
ZINC000008706313	-8.59	-8.15	-8.87	-8.87
ZINC000008706313	-8.5	-7.99	-8.81	-8.81
ZINC000008708925	-8.35	-8.16	-8.42	-8.42
ZINC000008708925	-8.85	-9.24	-8.76	-9.24
ZINC000008708926	-8.31	-8.39	-8.73	-8.73
ZINC000008708926	-9.03	-9.24	-9.25	-9.25
ZINC000000119609	-6.05	-6.58	-7.11	-7.11
ZINC000000119609	-6.6	-7.24	-7.18	-7.24
ZINC000000328388	-7.41	-7.24	-8.23	-8.23
ZINC000000328388	-6.68	-6.71	-7.72	-7.72
ZINC000012232565	-5.49	-5.47	-5.47	-5.49
ZINC000004811815	-6.09	-6.22	-6.4	-6.4
ZINC000004811815	-5.83	-6.33	-6.75	-6.75
ZINC000012232394	-5.38	-5.83	-5.86	-5.86
ZINC000012232394	-5.95	-6.12	-5.6	-6.12
ZINC000000067675	-5.45	-5.94	-6.41	-6.41
ZINC000000067675	-6.57	-6.44	-6.03	-6.57
ZINC000002097647	-8.08	-8.69	-7.59	-8.69
ZINC000002097647	-7.87	-7.44	-7.79	-7.87
ZINC000002097647	-7.61	-7.95	-7.75	-7.95
ZINC000002097647	-8.34	-8.07	-7.68	-8.34
ZINC000012437179	-6.21	-5.64	-6.16	-6.21
ZINC000012437179	-5.6	-5.72	-5.79	-5.79
ZINC000000203933	-7.08	-6.98	-6.03	-7.08
ZINC000000203933	-6.92	-7.23	-7.08	-7.23
ZINC000005458545	-6.25	-6.09	-6.16	-6.25
ZINC000005458545	-7.03	-7.11	-7.39	-7.39
ZINC000009714208	-8.95	-8.98	-9.53	-9.53
ZINC000009714208	-8.45	-8.06	-9.11	-9.11
ZINC000009714208	-8.36	-8.35	-8.19	-8.36
ZINC000009714208	-8.8	-9.16	-9.84	-9.84
ZINC000009156880	-7.71	-7.63	-8.42	-8.42
ZINC000009156880	-8.13	-8.09	-9.02	-9.02
ZINC000009156880	-7.89	-8.54	-8.85	-8.85
ZINC000009156880	-8.35	-8.58	-9.02	-9.02
ZINC000004102962	-6.39	-7.17	-6.94	-7.17
ZINC000008778520	-8.44	-8.65	-8.21	-8.65
ZINC000008778520	-7.76	-8.43	-8.54	-8.54
ZINC000008778520	-8.38	-8.72	-8.98	-8.98
ZINC000008778520	-8.03	-8.07	-8.62	-8.62
ZINC000008778521	-7.69	-8.23	-8.63	-8.63
ZINC000008778521	-8.29	-8.48	-8.55	-8.55
ZINC000008778521	-8.19	-8.28	-8.6	-8.6
ZINC000008778521	-8.16	-9	-9.15	-9.15
ZINC000100674882	-6.97	-6.72	-7.44	-7.44
ZINC000100674882	-6.17	-6.82	-7.6	-7.6
ZINC000100674882	-5.84	-6.49	-6.8	-6.8
ZINC000100674882	-5.97	-8.01	-6.41	-8.01
ZINC000100666115	-6.4	-6.88	-6.5	-6.88
ZINC000100666115	-7.81	-6.5	-6.72	-7.81
ZINC000100666115	-6.25	-6.98	-7.07	-7.07
ZINC000100666115	-7.13	-7.07	-6.94	-7.13
ZINC000096019793	-7.4	-8.4	-7.91	-8.4
ZINC000096019793	-7.56	-8.13	-7.53	-8.13
ZINC000096019793	-7.33	-7.95	-7.4	-7.95
ZINC000096019793	-7.28	-7.25	-7.13	-7.28
ZINC000097976953	-6.27	-7.32	-7.62	-7.62
ZINC000097976953	-6.64	-8.23	-7.52	-8.23
ZINC000097976953	-7.53	-7.53	-6.76	-7.53
ZINC000097976953	-7.39	-7.23	-6.79	-7.39
ZINC000002193296	-8.75	-7.85	-8.38	-8.75
ZINC000002193296	-7.09	-7.62	-7.58	-7.62
ZINC000002193296	-7.92	-7.97	-7.62	-7.97
ZINC000002193296	-7.77	-8.54	-7.69	-8.54
ZINC000010248790	-7.03	-7.84	-7.58	-7.84
ZINC000010248790	-7.56	-7.58	-7.79	-7.79
ZINC000006320621	-6.64	-7.44	-8.01	-8.01
ZINC000006320621	-7.25	-7.85	-7.4	-7.85
ZINC000009001513	-6.88	-7.84	-7.28	-7.84
ZINC000009001513	-7.31	-8.1	-7.66	-8.1
ZINC000010248791	-6.99	-7.44	-8.19	-8.19
ZINC000010248791	-7.05	-7.69	-7.91	-7.91
ZINC000008775045	-8.49	-8.96	-9.29	-9.29
ZINC000008775045	-8.16	-8.89	-8.22	-8.89
ZINC000008461994	-7.68	-7.72	-8.07	-8.07
ZINC000008461994	-7.11	-7.74	-7.84	-7.84
ZINC000009001515	-6.92	-7.69	-8.32	-8.32
ZINC000009001515	-7.32	-8.11	-8.35	-8.35
ZINC000072260202	-6.88	-7.19	-7.79	-7.79
ZINC000072260202	-8.02	-6.98	-8.29	-8.29
ZINC000072260202	-6.65	-6.37	-7.37	-7.37
ZINC000072260202	-6.47	-6.87	-7.24	-7.24
ZINC000004134846	-6.57	-7.26	-5.78	-7.26
ZINC000004134846	-6.39	-6.89	-6.11	-6.89
ZINC000000838137	-6.85	-7.14	-7.1	-7.14
ZINC000007425822	-7.71	-7.97	-6.98	-7.97
ZINC000017113344	-6.88	-7.01	-7.78	-7.78
ZINC000017113344	-6.69	-6.93	-7.45	-7.45
ZINC000007425791	-6.79	-6.96	-6.82	-6.96
ZINC000007425820	-7.82	-7.98	-6.97	-7.98
ZINC000001827416	-6.34	-6.49	-6.09	-6.49
ZINC000001827416	-6.43	-6.59	-6.43	-6.59
ZINC000019913514	-6.98	-6.65	-6.38	-6.98
ZINC000019913514	-7.05	-7.17	-6.88	-7.17
ZINC000019913514	-6.82	-6.83	-6.46	-6.83
ZINC000019913514	-6.4	-6.78	-6.21	-6.78
ZINC000002433893	-5.39	-5.12	-5.68	-5.68
ZINC000010386136	-5.54	-5.94	-5.65	-5.94
ZINC000000040793	-6.17	-6.29	-5.92	-6.29
ZINC000000040793	-5.47	-5.8	-5.59	-5.8
ZINC000001271450	-7.81	-8.12	-8.68	-8.68
ZINC000001271450	-8.09	-8	-8.65	-8.65
ZINC000001271450	-7.78	-7.52	-8	-8
ZINC000001271450	-7.77	-7.8	-8.18	-8.18
ZINC000001271447	-8.74	-9.37	-8.64	-9.37
ZINC000001271447	-8.82	-9.08	-8.71	-9.08
ZINC000001271447	-8.56	-8.86	-8.08	-8.86
ZINC000001271447	-8.25	-8.35	-8.96	-8.96
ZINC000001271448	-8.02	-8.44	-8.21	-8.44
ZINC000001271448	-8.42	-8.65	-8.34	-8.65
ZINC000001271448	-8.33	-8.29	-8.15	-8.33
ZINC000001271448	-8.7	-8.39	-8.3	-8.7
ZINC000001271449	-8.9	-8.83	-8.35	-8.9
ZINC000001271449	-9.27	-9.53	-8.58	-9.53
ZINC000001271449	-8.18	-8.41	-8.25	-8.41
ZINC000001271449	-8.91	-8.19	-7.71	-8.91
ZINC000056952417	-7.44	-7.43	-7.8	-7.8
ZINC000056952417	-8.24	-8.55	-8.55	-8.55
ZINC000056952417	-8.54	-8.53	-8.64	-8.64
ZINC000056952417	-7.94	-7.53	-8.3	-8.3
ZINC000016839421	-7.21	-7.43	-7.51	-7.51
ZINC000016839421	-7.05	-7.14	-7.16	-7.16
ZINC000008701221	-8.27	-8.45	-8.12	-8.45
ZINC000008701221	-8.43	-8.83	-8.74	-8.83
ZINC000002438898	-6.71	-6.7	-6.97	-6.97
